# Supplementary material for: Merkel Cell Polyomavirus Exhibits Dominant Control of the Tumor Genome and Transcriptome in Virus-Associated Merkel Cell Carcinoma
Source: mBio. 2017 Jan 3;8(1):e02079-16. doi: 10.1128/mBio.02079-16 (PMC5210499; doi:10.1128/mBio.02079-16)
Supplement: Table S2 [file mbo006163126st2.xlsx]

## Sheet: MCC.count
Table S2. Significantly differentially expressed genes between virus-positive and -negative tumors.
Symbol	Full name	Gene ontology keywords	09156-090	09156-146	09156-076	09156-142	09156-088	09156-050	Mean expression (Virus-negative)	Mean expression (Virus-positive)	Log-2 Fold Change	q-value
AADAC	arylacetamide deacetylase	Complete proteome,Direct protein sequencing,Disulfide bond,Endoplasmic reticulum,Glycoprotein,Hydrolase,Membrane,Microsome,Polymorphism,Proteomics identification,Reference proteome,Signal-anchor,Transmembrane,Transmembrane helix,	7	3	5	30	5	135	82.5	5	-4.04439	3.88629e-05
AADACL3	arylacetamide deacetylase like 3	Alternative splicing,Complete proteome,Hydrolase,Polymorphism,Reference proteome,	3	7	3	30	22	440	235	8.75	-4.74723	0.000410244
AADAT	aminoadipate aminotransferase	3D-structure,Acetylation,Alternative splicing,Aminotransferase,Complete proteome,Mitochondrion,Polymorphism,Proteomics identification,Pyridoxal phosphate,Reference proteome,Transferase,Transit peptide,	1117	905	521	186	571	135	160.5	778.5	2.27812	8.72062e-08
AASDHPPT	aminoadipate-semialdehyde dehydrogenase-phosphopantetheinyl transferase	3D-structure,Alternative splicing,Complete proteome,Cytoplasm,Direct protein sequencing,Magnesium,Metal-binding,Phosphoprotein,Proteomics identification,Reference proteome,Transferase,	2841	3154	1875	630	1467	588	609	2334.25	1.93844	0.0011869
ABCA12	ATP binding cassette subfamily A member 12	Alternative splicing,ATP-binding,Complete proteome,Disease mutation,Glycoprotein,Ichthyosis,Membrane,Nucleotide-binding,Polymorphism,Reference proteome,Repeat,Transmembrane,Transmembrane helix,Transport,	65	140	163	250	260	1222	736	157	-2.22894	0.0354091
ABCA4	ATP binding cassette subfamily A member 4	Age-related macular degeneration,ATP-binding,Complete proteome,Cone-rod dystrophy,Disease mutation,Disulfide bond,Glycoprotein,Membrane,Nucleotide-binding,Polymorphism,Proteomics identification,Reference proteome,Repeat,Retinitis pigmentosa,Sensory transduction,Stargardt disease,Transmembrane,Transmembrane helix,Transport,Vision,	12	9	8	130	39	91	110.5	17	-2.70044	0.0092696
ABCA7	ATP binding cassette subfamily A member 7	Alternative splicing,Alzheimer disease,Amyloidosis,ATP-binding,Cell membrane,Complete proteome,Disulfide bond,Endosome,Glycoprotein,Golgi apparatus,Membrane,Neurodegeneration,Nucleotide-binding,Phagocytosis,Polymorphism,Proteomics identification,Reference proteome,Repeat,Transmembrane,Transmembrane helix,Transport,	5149	13898	3393	2103	3563	801	1452	6500.75	2.16256	0.0242189
ABCC6	ATP binding cassette subfamily C member 6	Alternative splicing,ATP-binding,Cell membrane,Complete proteome,Disease mutation,Endoplasmic reticulum,Glycoprotein,Membrane,Nucleotide-binding,Phosphoprotein,Polymorphism,Proteomics identification,Reference proteome,Repeat,Sensory transduction,Transmembrane,Transmembrane helix,Transport,Vision,	7	9	4	24	7	25	24.5	6.75	-1.85982	0.0210567
ABCG5	ATP binding cassette subfamily G member 5	3D-structure,Alternative splicing,ATP-binding,Complete proteome,Disease mutation,Glycoprotein,Membrane,Nucleotide-binding,Polymorphism,Reference proteome,Transmembrane,Transmembrane helix,Transport,	120	89	31	9	22	4	6.5	65.5	3.33298	0.00654651
ABCG8	ATP binding cassette subfamily G member 8	3D-structure,Alternative splicing,ATP-binding,Complete proteome,Disease mutation,Glycoprotein,Membrane,Nucleotide-binding,Polymorphism,Reference proteome,Transmembrane,Transmembrane helix,Transport,	86	48	15	1	10	1	1	39.75	5.31288	0.00326368
ABHD12B	abhydrolase domain containing 12B	Alternative splicing,Complete proteome,Hydrolase,Polymorphism,Reference proteome,	11	25	23	30	41	351	190.5	25	-2.92979	0.0146045
ACP5	acid phosphatase 5, tartrate resistant	3D-structure,Complete proteome,Direct protein sequencing,Disease mutation,Disulfide bond,Glycoprotein,Hydrolase,Iron,Lysosome,Metal-binding,Polymorphism,Proteomics identification,Reference proteome,Signal,	1748	487	454	3204	1288	2775	2989.5	994.25	-1.58822	0.0223729
ACPP	acid phosphatase, prostate	3D-structure,Alternative splicing,Amyloid,Cell membrane,Complete proteome,Direct protein sequencing,Disulfide bond,Glycoprotein,Hydrolase,Lysosome,Membrane,Polymorphism,Proteomics identification,Reference proteome,Secreted,Signal,	43	64	49	101	105	756	428.5	65.25	-2.71525	0.00689489
ACSBG1	acyl-CoA synthetase bubblegum family member 1	ATP-binding,Complete proteome,Cytoplasm,Cytoplasmic vesicle,Endoplasmic reticulum,Fatty acid metabolism,Ligase,Lipid metabolism,Microsome,Nucleotide-binding,Phosphoprotein,Polymorphism,Proteomics identification,Reference proteome,	34	26	55	64	87	888	476	50.5	-3.23661	0.00840569
ACVR2B-AS1	ACVR2B antisense RNA 1	NA	215	334	162	82	172	29	55.5	220.75	1.99185	0.00270648
ADAMTS13	ADAM metallopeptidase with thrombospondin type 1 motif 13	3D-structure,Alternative splicing,Blood coagulation,Calcium,Cleavage on pair of basic residues,Complete proteome,Direct protein sequencing,Disease mutation,Disulfide bond,Glycoprotein,Hemostasis,Hydrolase,Metal-binding,Metalloprotease,Polymorphism,Protease,Proteomics identification,Reference proteome,Repeat,Secreted,Signal,Zinc,Zymogen,	467	858	509	95	864	80	87.5	674.5	2.94646	2.11075e-05
ADAMTSL4	ADAMTS like 4	Alternative splicing,Apoptosis,Complete proteome,Extracellular matrix,Glycoprotein,Polymorphism,Proteomics identification,Reference proteome,Repeat,Secreted,Signal,	288	81	142	352	261	869	610.5	193	-1.66139	0.0450933
ADCK3	AarF Domain Containing Kinase 3	NA	6247	9186	3951	3018	5510	1005	2011.5	6223.5	1.62945	0.014397
ADCY1	adenylate cyclase 1	ATP-binding,Biological rhythms,Calmodulin-binding,cAMP biosynthesis,Cell membrane,Complete proteome,Cytoplasm,Deafness,Glycoprotein,Lyase,Magnesium,Manganese,Membrane,Metal-binding,Non-syndromic deafness,Nucleotide-binding,Phosphoprotein,Polymorphism,Proteomics identification,Reference proteome,Repeat,Transmembrane,Transmembrane helix,	11479	22871	8142	1296	7124	357	826.5	12404	3.90765	1.48398e-09
ADCY2	adenylate cyclase 2	Alternative splicing,ATP-binding,cAMP biosynthesis,Cell membrane,Complete proteome,Cytoplasm,Glycoprotein,Lyase,Magnesium,Manganese,Membrane,Metal-binding,Nucleotide-binding,Phosphoprotein,Polymorphism,Proteomics identification,Reference proteome,Repeat,Transmembrane,Transmembrane helix,	28	32	19	76	41	267	171.5	30	-2.51517	0.00152808
ADIPOQ	adiponectin, C1Q and collagen domain containing	3D-structure,Collagen,Complete proteome,Diabetes mellitus,Direct protein sequencing,Disease mutation,Disulfide bond,Glycoprotein,Hormone,Hydroxylation,Obesity,Pharmaceutical,Polymorphism,Reference proteome,Repeat,Secreted,Signal,	67	89	31	178	52	1531	854.5	59.75	-3.83807	7.26393e-06
ADIPOQ-AS1	ADIPOQ antisense RNA 1	NA	29	29	17	58	23	629	343.5	24.5	-3.80946	4.81862e-05
ADIRF	adipogenesis regulatory factor	Complete proteome,Differentiation,Nucleus,Proteomics identification,Reference proteome,Transcription,Transcription regulation,	490	1373	345	5156	715	703	2929.5	730.75	-2.0032	0.0232174
ADRA2A	adrenoceptor alpha 2A	3D-structure,Cell membrane,Complete proteome,Direct protein sequencing,Disulfide bond,G-protein coupled receptor,Glycoprotein,Lipoprotein,Membrane,Palmitate,Phosphoprotein,Polymorphism,Receptor,Reference proteome,Transducer,Transmembrane,Transmembrane helix,	95	111	85	680	256	652	666	136.75	-2.28398	0.00237827
ADRA2B	adrenoceptor alpha 2B	3D-structure,Cell membrane,Complete proteome,Disulfide bond,Epilepsy,G-protein coupled receptor,Lipoprotein,Membrane,Palmitate,Polymorphism,Proteomics identification,Receptor,Reference proteome,Transducer,Transmembrane,Transmembrane helix,	3775	10648	4846	129	4070	28	78.5	5834.75	6.21583	2.26591e-19
ADRA2C	adrenoceptor alpha 2C	Cell membrane,Complete proteome,Disulfide bond,G-protein coupled receptor,Glycoprotein,Membrane,Polymorphism,Receptor,Reference proteome,Transducer,Transmembrane,Transmembrane helix,	1318	3853	1327	70	2136	121	95.5	2158.5	4.49838	1.65818e-08
ADTRP	androgen dependent TFPI regulating protein	Alternative splicing,Cell membrane,Complete proteome,Membrane,Polymorphism,Proteomics identification,Reference proteome,Signal,Transmembrane,Transmembrane helix,	60	24	99	347	129	441	394	78	-2.33665	0.0253354
AK4	adenylate kinase 4	3D-structure,Acetylation,ATP-binding,Complete proteome,GTP-binding,Kinase,Mitochondrion,Nucleotide-binding,Proteomics identification,Reference proteome,Transferase,	1877	4025	1867	481	1585	687	584	2338.5	2.00154	0.0471218
AKR1B10	aldo-keto reductase family 1 member B10	3D-structure,Acetylation,Complete proteome,Lysosome,NADP,Oxidoreductase,Polymorphism,Reference proteome,Secreted,	52	44	57	877	28	68	472.5	45.25	-3.38432	0.00103498
AKR1B15	aldo-keto reductase family 1 member B15	Acetylation,Alternative splicing,Complete proteome,Cytoplasm,Mitochondrion,NADP,Oxidoreductase,Reference proteome,	2	3	2	62	4	8	35	2.75	-3.66985	0.00501085
AKR1C1	aldo-keto reductase family 1 member C1	3D-structure,Complete proteome,Cytoplasm,Direct protein sequencing,NADP,Oxidoreductase,Polymorphism,Proteomics identification,Reference proteome,	45	23	13	183	52	194	188.5	33.25	-2.50314	0.000345592
AKR1C2	aldo-keto reductase family 1 member C2	3D-structure,Alternative splicing,Complete proteome,Cytoplasm,Direct protein sequencing,Disease mutation,Lipid metabolism,NADP,Oxidoreductase,Polymorphism,Proteomics identification,Reference proteome,Steroid metabolism,	97	19	12	183	77	368	275.5	51.25	-2.42643	0.0139555
AKR1C3	aldo-keto reductase family 1 member C3	3D-structure,Alternative splicing,Complete proteome,Cytoplasm,NAD,NADP,Oxidoreductase,Polymorphism,Proteomics identification,Reference proteome,	164	47	51	207	144	443	325	101.5	-1.67896	0.0403539
ALDH1L1	aldehyde dehydrogenase 1 family member L1	3D-structure,Alternative splicing,Complete proteome,Cytoplasm,NADP,One-carbon metabolism,Oxidoreductase,Phosphopantetheine,Phosphoprotein,Polymorphism,Proteomics identification,Reference proteome,	11	8	7	50	11	91	70.5	9.25	-2.9301	5.95724e-05
ALDH2	aldehyde dehydrogenase 2 family	3D-structure,Acetylation,Alternative splicing,Complete proteome,Direct protein sequencing,Mitochondrion,NAD,Oxidoreductase,Polymorphism,Proteomics identification,Reference proteome,Transit peptide,	844	618	791	1812	982	4358	3085	808.75	-1.9315	0.00509137
ALDH3A1	aldehyde dehydrogenase 3 family member A1	3D-structure,Acetylation,Coiled coil,Complete proteome,Cytoplasm,Direct protein sequencing,NAD,NADP,Oxidoreductase,Polymorphism,Proteomics identification,Reference proteome,	42	56	42	213	85	483	348	56.25	-2.62916	0.000309735
ALDH3B2	aldehyde dehydrogenase 3 family member B2	Complete proteome,Lipid droplet,Lipoprotein,Methylation,NAD,Oxidoreductase,Polymorphism,Prenylation,Reference proteome,	115	133	259	590	441	1978	1284	237	-2.43769	0.0230526
ALG1L	ALG1, chitobiosyldiphosphodolichol beta-mannosyltransferase like	Complete proteome,Glycosyltransferase,Polymorphism,Reference proteome,Transferase,	42	33	27	230	28	44	137	32.5	-2.07566	0.00482473
ALK	anaplastic lymphoma receptor tyrosine kinase	3D-structure,ATP-binding,Cell membrane,Chromosomal rearrangement,Complete proteome,Disease mutation,Glycoprotein,Kinase,Membrane,Nucleotide-binding,Phosphoprotein,Polymorphism,Proteomics identification,Proto-oncogene,Receptor,Reference proteome,Repeat,Signal,Transferase,Transmembrane,Transmembrane helix,Tyrosine-protein kinase,	431	1840	648	278	919	42	160	959.5	2.58421	0.0224999
ALOX15B	arachidonate 15-lipoxygenase, type B	3D-structure,Alternative splicing,Calcium,Cell membrane,Complete proteome,Cytoplasm,Cytoskeleton,Dioxygenase,Iron,Lipid metabolism,Lipid-binding,Membrane,Metal-binding,Nucleus,Oxidoreductase,Polymorphism,Proteomics identification,Reference proteome,	47	59	29	204	128	1072	638	65.75	-3.27849	0.000810927
ALX4	ALX homeobox 4	3D-structure,Activator,Complete proteome,Craniosynostosis,Developmental protein,Disease mutation,DNA-binding,Homeobox,Nucleus,Phosphoprotein,Polymorphism,Reference proteome,Transcription,Transcription regulation,	11	1	1	14	19	144	79	8	-3.30378	0.0405504
AMIGO2	adhesion molecule with Ig like domain 2	Cell adhesion,Cell membrane,Complete proteome,Disulfide bond,Glycoprotein,Immunoglobulin domain,Leucine-rich repeat,Membrane,Nucleus,Reference proteome,Repeat,Signal,Transmembrane,Transmembrane helix,	2390	2982	1511	424	1468	289	356.5	2087.75	2.54997	5.24382e-12
AMIGO3	adhesion molecule with Ig like domain 3	Cell adhesion,Complete proteome,Disulfide bond,Glycoprotein,Immunoglobulin domain,Leucine-rich repeat,Membrane,Reference proteome,Repeat,Signal,Transmembrane,Transmembrane helix,	594	943	461	153	545	87	120	635.75	2.40543	1.60613e-07
ANGPTL7	angiopoietin like 7	Coiled coil,Complete proteome,Direct protein sequencing,Disulfide bond,Glycoprotein,Polymorphism,Reference proteome,Secreted,Signal,	4	1	17	84	19	86	85	10.25	-3.05184	0.0450933
ANK1	ankyrin 1	3D-structure,Alternative promoter usage,Alternative splicing,ANK repeat,Complete proteome,Cytoplasm,Cytoskeleton,Direct protein sequencing,Disease mutation,Elliptocytosis,Hereditary hemolytic anemia,Hydroxylation,Lipoprotein,Membrane,Phosphoprotein,Polymorphism,Proteomics identification,Reference proteome,Repeat,Sarcoplasmic reticulum,Signal,	3630	4270	2127	983	3075	198	590.5	3275.5	2.47171	0.000524424
ANK3	ankyrin 3	3D-structure,Alternative splicing,ANK repeat,Autism spectrum disorder,Cell junction,Cell membrane,Cell projection,Complete proteome,Cytoplasm,Cytoskeleton,Golgi apparatus,Isopeptide bond,Lysosome,Membrane,Mental retardation,Phosphoprotein,Polymorphism,Postsynaptic cell membrane,Proteomics identification,Reference proteome,Repeat,Synapse,Ubl conjugation,	204	139	100	511	287	591	551	182.5	-1.59416	0.0119115
ANKEF1	ankyrin repeat and EF-hand domain containing 1	ANK repeat,Complete proteome,Polymorphism,Reference proteome,Repeat,	794	2044	717	234	897	112	173	1113	2.68561	5.37909e-05
ANKK1	ankyrin repeat and kinase domain containing 1	ANK repeat,ATP-binding,Complete proteome,Kinase,Nucleotide-binding,Polymorphism,Reference proteome,Repeat,Serine/threonine-protein kinase,Transferase,	12	14	11	58	23	39	48.5	15	-1.69302	0.0276216
ANKRD18B	ankyrin repeat domain 18B	ANK repeat,Coiled coil,Complete proteome,Proteomics identification,Reference proteome,Repeat,	464	1156	456	22	732	61	41.5	702	4.08029	2.37842e-05
ANKRD26P3	ankyrin repeat domain 26 pseudogene 3	NA	131	79	97	0	73	12	6	95	3.98489	0.0273015
ANKRD30B	ankyrin repeat domain 30B	Alternative splicing,ANK repeat,Coiled coil,Complete proteome,Polymorphism,Reference proteome,Repeat,	105	66	383	2	344	4	3	224.5	6.22561	2.11075e-05
ANKRD30BP3	ankyrin repeat domain 30B pseudogene 3	NA	56	44	2	1	18	1	1	30	4.90689	0.0317106
ANKRD62P1-PARP4P3	ANKRD62P1-PARP4P3 readthrough, transcribed pseudogene	NA	37	65	69	18	117	1	9.5	72	2.922	0.0395397
ANO5	anoctamin 5	Cell membrane,Complete proteome,Disease mutation,Endoplasmic reticulum,Glycoprotein,Limb-girdle muscular dystrophy,Membrane,Osteogenesis imperfecta,Polymorphism,Reference proteome,Transmembrane,Transmembrane helix,	4215	7190	2041	961	1263	63	512	3677.25	2.84441	0.0386727
ANXA3	annexin A3	3D-structure,Acetylation,Annexin,Calcium,Calcium/phospholipid-binding,Complete proteome,Direct protein sequencing,Phospholipase A2 inhibitor,Phosphoprotein,Polymorphism,Proteomics identification,Reference proteome,Repeat,	81	25	61	227	59	114	170.5	56.5	-1.59345	0.044476
APBA2	amyloid beta precursor protein binding family A member 2	Alternative splicing,Complete proteome,Phosphoprotein,Polymorphism,Protein transport,Proteomics identification,Reference proteome,Repeat,Transport,	1467	1120	1192	260	2104	231	245.5	1470.75	2.58276	0.000839756
APCDD1L-AS1	APCDD1L antisense RNA 1	NA	2	4	2	11	4	25	18	3	-2.58496	0.0302443
AQP4	aquaporin 4	3D-structure,Alternative splicing,Complete proteome,Glycoprotein,Membrane,Phosphoprotein,Proteomics identification,Reference proteome,Repeat,Transmembrane,Transmembrane helix,Transport,	105	290	100	14	16	6	10	127.75	3.67525	0.0133346
ARHGAP11A	Rho GTPase activating protein 11A	3D-structure,Alternative splicing,Complete proteome,GTPase activation,Phosphoprotein,Polymorphism,Proteomics identification,Reference proteome,	1877	2948	1679	647	788	320	483.5	1823	1.91473	0.0253354
ARHGAP11B	Rho GTPase activating protein 11B	Complete proteome,Reference proteome,	60	85	27	13	24	7	10	49	2.29278	0.049767
ARHGAP18	Rho GTPase activating protein 18	Alternative splicing,Complete proteome,Cytoplasm,GTPase activation,Phosphoprotein,Polymorphism,Reference proteome,	3294	8520	1748	481	1345	597	539	3726.75	2.78956	0.0204059
ARHGEF35	Rho guanine nucleotide exchange factor 35	Complete proteome,Phosphoprotein,Reference proteome,	3	38	16	47	18	159	103	18.75	-2.45768	0.0281032
ARHGEF9	Cdc42 guanine nucleotide exchange factor 9	3D-structure,Alternative splicing,Complete proteome,Cytoplasm,Disease mutation,Epilepsy,Guanine-nucleotide releasing factor,Phosphoprotein,Proteomics identification,Reference proteome,SH3 domain,	2839	6754	2967	1331	3603	620	975.5	4040.75	2.05041	0.00304751
ARL10	ADP ribosylation factor like GTPase 10	Complete proteome,GTP-binding,Membrane,Nucleotide-binding,Proteomics identification,Reference proteome,Transmembrane,Transmembrane helix,	167	174	76	22	69	24	23	121.5	2.40125	0.00378933
ARMC3	armadillo repeat containing 3	Alternative splicing,Complete proteome,Polymorphism,Proteomics identification,Reference proteome,Repeat,	2	0	0	46	0	1	23.5	0.5	-5.55459	0.0450158
ARMC4	armadillo repeat containing 4	Alternative splicing,Cell projection,Ciliopathy,Cilium,Cilium biogenesis/degradation,Coiled coil,Complete proteome,Cytoplasm,Cytoskeleton,Polymorphism,Primary ciliary dyskinesia,Proteomics identification,Reference proteome,Repeat,	5	2	1	271	3	4	137.5	2.75	-5.64386	0.000162239
ART3	ADP-ribosyltransferase 3	Alternative splicing,Cell membrane,Complete proteome,Disulfide bond,Glycoprotein,Glycosyltransferase,GPI-anchor,Lipoprotein,Membrane,NAD,NADP,Polymorphism,Proteomics identification,Reference proteome,Repeat,Signal,Transferase,Transmembrane,Transmembrane helix,	1	2	1	18	5	14	16	2.25	-2.83007	0.0471218
ARTN	artemin	3D-structure,Alternative splicing,Complete proteome,Disulfide bond,Glycoprotein,Growth factor,Polymorphism,Reference proteome,Secreted,Signal,	22	47	22	315	41	23	169	33	-2.35649	0.044476
ASB15	ankyrin repeat and SOCS box containing 15	ANK repeat,Complete proteome,Polymorphism,Reference proteome,Repeat,Ubl conjugation pathway,	5	70	17	2	33	0	1	31.25	4.96578	0.0210426
ASCL1	achaete-scute family bHLH transcription factor 1	Acetylation,Activator,Complete proteome,Developmental protein,Differentiation,DNA-binding,Neurogenesis,Nucleus,Polymorphism,Reference proteome,Transcription,Transcription regulation,	0	0	0	20	1	22	21	0.25	-6.39232	0.000271832
ASPHD1	aspartate beta-hydroxylase domain containing 1	Complete proteome,Dioxygenase,Membrane,Oxidoreductase,Phosphoprotein,Proteomics identification,Reference proteome,Signal-anchor,Transmembrane,Transmembrane helix,	774	1839	614	359	746	32	195.5	993.25	2.34499	0.0498097
ATF3	activating transcription factor 3	Alternative splicing,Coiled coil,Complete proteome,DNA-binding,Nucleus,Phosphoprotein,Polymorphism,Proteomics identification,Reference proteome,Repressor,Transcription,Transcription regulation,	1074	87	117	1160	227	2055	1607.5	376.25	-2.09506	0.0369041
ATOH1	atonal bHLH transcription factor 1	Activator,Complete proteome,Developmental protein,Differentiation,DNA-binding,Neurogenesis,Nucleus,Polymorphism,Reference proteome,Transcription,Transcription regulation,	3921	6335	2924	1042	2056	361	701.5	3809	2.4409	0.000256745
ATP12A	ATPase H+/K+ transporting non-gastric alpha2 subunit	Alternative splicing,ATP-binding,Complete proteome,Hydrogen ion transport,Hydrolase,Ion transport,Magnesium,Membrane,Metal-binding,Nucleotide-binding,Phosphoprotein,Polymorphism,Potassium,Potassium transport,Reference proteome,Transmembrane,Transmembrane helix,Transport,	6	13	24	152	14	343	247.5	14.25	-4.11839	7.60731e-06
ATP8A2	ATPase phospholipid transporting 8A2	Alternative splicing,ATP-binding,Cell membrane,Cell projection,Chromosomal rearrangement,Complete proteome,Disease mutation,Endosome,Golgi apparatus,Hydrolase,Lipid transport,Magnesium,Membrane,Mental retardation,Metal-binding,Nucleotide-binding,Phosphoprotein,Polymorphism,Proteomics identification,Reference proteome,Transmembrane,Transmembrane helix,Transport,	354	457	196	85	93	16	50.5	275	2.44508	0.0263099
ATP8B2	ATPase phospholipid transporting 8B2	Alternative splicing,ATP-binding,Cell membrane,Complete proteome,Endoplasmic reticulum,Hydrolase,Lipid transport,Magnesium,Membrane,Metal-binding,Nucleotide-binding,Phosphoprotein,Reference proteome,Transmembrane,Transmembrane helix,Transport,	14889	15819	6309	2906	5806	2090	2498	10705.8	2.09954	0.000708041
ATRNL1	attractin like 1	Alternative splicing,Complete proteome,Disulfide bond,EGF-like domain,Glycoprotein,Kelch repeat,Laminin EGF-like domain,Lectin,Membrane,Polymorphism,Proteomics identification,Reference proteome,Repeat,Signal,Transmembrane,Transmembrane helix,	288	2522	340	234	906	35	134.5	1014	2.91438	0.0482506
AVIL	advillin	3D-structure,Actin capping,Actin-binding,Alternative splicing,Calcium,Cell projection,Complete proteome,Cytoplasm,Cytoskeleton,Phosphoprotein,Polymorphism,Proteomics identification,Reference proteome,Repeat,	9211	5678	3076	488	4377	463	475.5	5585.5	3.55417	5.28542e-12
AWAT1	acyl-CoA wax alcohol acyltransferase 1	Acyltransferase,Complete proteome,Endoplasmic reticulum,Lipid biosynthesis,Lipid metabolism,Membrane,Reference proteome,Transferase,Transmembrane,Transmembrane helix,	0	0	0	25	4	173	99	1	-6.62936	0.000279823
AWAT2	acyl-CoA wax alcohol acyltransferase 2	Acyltransferase,Complete proteome,Endoplasmic reticulum,Lipid biosynthesis,Lipid metabolism,Membrane,Reference proteome,Transferase,Transmembrane,Transmembrane helix,	1	35	2	39	35	644	341.5	18.25	-4.22592	0.00733895
B3GALT5	beta-1,3-galactosyltransferase 5	Complete proteome,Glycoprotein,Glycosyltransferase,Golgi apparatus,Membrane,Polymorphism,Proteomics identification,Reference proteome,Signal-anchor,Transferase,Transmembrane,Transmembrane helix,	201	458	146	31	48	18	24.5	213.25	3.12169	0.0089958
B3GALTL	Beta 3-Glucosyltransferase	NA	822	2492	554	352	888	177	264.5	1189	2.16841	0.0225177
B3GNT3	UDP-GlcNAc:betaGal beta-1,3-N-acetylglucosaminyltransferase 3	Complete proteome,Glycoprotein,Glycosyltransferase,Golgi apparatus,Membrane,Polymorphism,Proteomics identification,Reference proteome,Signal-anchor,Transferase,Transmembrane,Transmembrane helix,	10	7	11	14	10	75	44.5	9.5	-2.22781	0.0424105
B4GALNT3	beta-1,4-N-acetyl-galactosaminyltransferase 3	Complete proteome,Golgi apparatus,Membrane,Polymorphism,Proteomics identification,Reference proteome,Signal-anchor,Transferase,Transmembrane,Transmembrane helix,	1498	16457	2674	1173	4200	559	866	6207.25	2.84152	0.045313
BAHCC1	BAH domain and coiled-coil containing 1	Acetylation,Coiled coil,Complete proteome,Phosphoprotein,Polymorphism,Proteomics identification,Reference proteome,	3233	5312	2343	1309	1633	610	959.5	3130.25	1.70592	0.0286931
BAIAP2	BAI1 associated protein 2	3D-structure,Alternative splicing,Cell projection,Coiled coil,Complete proteome,Cytoplasm,Cytoskeleton,Membrane,Phosphoprotein,Polymorphism,Proteomics identification,Reference proteome,SH3 domain,	491	268	394	1079	327	1249	1164	370	-1.65349	0.00211971
BAMBI	BMP and activin membrane bound inhibitor	Complete proteome,Direct protein sequencing,Glycoprotein,Membrane,Reference proteome,Signal,Transmembrane,Transmembrane helix,	37	18	6	282	26	92	187	21.75	-3.10395	1.76008e-05
BARHL1	BarH like homeobox 1	Complete proteome,DNA-binding,Homeobox,Nucleus,Reference proteome,Transcription,Transcription regulation,	2	6	0	2728	7	107	1417.5	3.75	-8.56224	1.09238e-11
BARX2	BARX homeobox 2	Complete proteome,DNA-binding,Homeobox,Nucleus,Reference proteome,Transcription,Transcription regulation,	43	20	22	116	83	468	292	42	-2.79751	0.00605738
BCHE	butyrylcholinesterase	3D-structure,Complete proteome,Direct protein sequencing,Disease mutation,Disulfide bond,Glycoprotein,Hydrolase,Membrane,Phosphoprotein,Polymorphism,Proteomics identification,Reference proteome,Secreted,Serine esterase,Sialic acid,Signal,Transmembrane,Transmembrane helix,	13	7	12	59	31	155	107	15.75	-2.76419	0.00786418
BCKDHB	branched chain keto acid dehydrogenase E1 subunit beta	3D-structure,Acetylation,Alternative splicing,Complete proteome,Direct protein sequencing,Disease mutation,Maple syrup urine disease,Mitochondrion,Oxidoreductase,Polymorphism,Reference proteome,Signal,Transit peptide,	852	1049	595	233	632	280	256.5	782	1.60821	0.0426267
BCL2	BCL2, apoptosis regulator	3D-structure,Alternative splicing,Apoptosis,Chromosomal rearrangement,Complete proteome,Disease mutation,Endoplasmic reticulum,Membrane,Mitochondrion,Mitochondrion outer membrane,Nucleus,Phosphoprotein,Polymorphism,Proto-oncogene,Reference proteome,Transmembrane,Transmembrane helix,Ubl conjugation,	2319	3656	1167	552	1286	473	512.5	2107	2.03957	0.00482473
BCYRN1	brain cytoplasmic RNA 1	NA	227	308	120	2865	227	76	1470.5	220.5	-2.73746	0.0309181
BEST3	bestrophin 3	Alternative splicing,Calcium,Cell membrane,Chloride,Chloride channel,Complete proteome,Ion channel,Ion transport,Membrane,Polymorphism,Reference proteome,Transmembrane,Transmembrane helix,Transport,	6109	7214	2679	353	1251	159	256	4313.25	4.07456	9.85146e-08
BLCAP	bladder cancer associated protein	Apoptosis,Cell cycle,Complete proteome,Membrane,Reference proteome,RNA editing,Transmembrane,Transmembrane helix,	1589	1376	957	7649	1019	1486	4567.5	1235.25	-1.8866	0.00177479
BMP2	bone morphogenetic protein 2	3D-structure,Chondrogenesis,Cleavage on pair of basic residues,Complete proteome,Cytokine,Developmental protein,Differentiation,Disulfide bond,Glycoprotein,Growth factor,Osteogenesis,Pharmaceutical,Phosphoprotein,Polymorphism,Reference proteome,Secreted,Signal,	84	59	61	156	87	312	234	72.75	-1.68549	0.00862115
BSN	bassoon presynaptic cytomatrix protein	Cell junction,Coiled coil,Complete proteome,Cytoplasm,Cytoskeleton,Glycoprotein,Lipoprotein,Metal-binding,Myristate,Phosphoprotein,Polymorphism,Reference proteome,Repeat,Synapse,Synaptosome,Zinc,Zinc-finger,	1612	2720	1208	298	842	65	181.5	1595.5	3.13597	3.06632e-05
BUB1B	BUB1 mitotic checkpoint serine/threonine kinase B	3D-structure,Acetylation,Alternative splicing,Apoptosis,ATP-binding,Cell cycle,Cell division,Centromere,Chromosome,Complete proteome,Cytoplasm,Cytoskeleton,Disease mutation,Kinase,Kinetochore,Mitosis,Nucleotide-binding,Nucleus,Phosphoprotein,Polymorphism,Proteomics identification,Reference proteome,Serine/threonine-protein kinase,Transferase,Tumor suppressor,Ubl conjugation,	2076	2744	1272	494	656	174	334	1687	2.33654	0.00482473
C10orf99	chromosome 10 open reading frame 99	Antibiotic,Antimicrobial,Complete proteome,Cytokine,Direct protein sequencing,Disulfide bond,Glycoprotein,Reference proteome,Secreted,Signal,Tumor suppressor,	28	45	40	234	44	104	169	39.25	-2.10626	0.00041199
C18orf42	chromosome 18 open reading frame 42	NA	2122	2624	800	5	662	1	3	1552	9.01495	3.22408e-31
C19orf33	chromosome 19 open reading frame 33	Acetylation,Alternative splicing,Complete proteome,Nucleus,Phosphoprotein,Reference proteome,	79	79	139	490	153	335	412.5	112.5	-1.87447	0.0158051
C1orf106	chromosome 1 open reading frame 106	Alternative splicing,Coiled coil,Complete proteome,Polymorphism,Proteomics identification,Reference proteome,	84	75	170	267	187	786	526.5	129	-2.02906	0.0408823
C1orf111	chromosome 1 open reading frame 111	Complete proteome,Polymorphism,Reference proteome,	113	103	29	1	7	1	1	63	5.97728	0.00110245
C1orf114	chromosome 1 open reading frame 114	NA	21	13	8	185	22	15	100	16	-2.64386	0.0255011
C1orf145	chromosome 1 open reading frame 145	Alternative splicing,Complete proteome,Reference proteome,	378	551	117	35	74	20	27.5	280	3.34792	0.00236177
C1orf95	chromosome 1 open reading frame 95	NA	4515	3574	2343	177	1568	422	299.5	3000	3.32433	0.000418318
C1QL2	complement C1q like 2	Collagen,Complete proteome,Reference proteome,Secreted,Signal,	74	276	108	9	20	12	10.5	119.5	3.50855	0.0279614
C20orf166-AS1	C20orf166 antisense RNA 1	Complete proteome,Polymorphism,Reference proteome,	198	255	206	54	65	23	38.5	181	2.23306	0.0302677
C3orf18	chromosome 3 open reading frame 18	Alternative splicing,Complete proteome,Membrane,Polymorphism,Proteomics identification,Reference proteome,Transmembrane,Transmembrane helix,	1261	1346	494	125	1738	179	152	1209.75	2.99257	0.00104479
C3orf52	chromosome 3 open reading frame 52	Alternative splicing,Complete proteome,Endoplasmic reticulum,Membrane,Polymorphism,Proteomics identification,Reference proteome,Transmembrane,Transmembrane helix,	28	19	39	99	56	216	157.5	35.5	-2.14946	0.0224999
C5	complement C5	3D-structure,Cleavage on pair of basic residues,Complement alternate pathway,Complement pathway,Complete proteome,Cytolysis,Direct protein sequencing,Disulfide bond,Glycoprotein,Immunity,Inflammatory response,Innate immunity,Membrane attack complex,Polymorphism,Reference proteome,Secreted,Signal,	406	1175	252	168	409	103	135.5	560.5	2.04842	0.0439711
C5orf24	chromosome 5 open reading frame 24	Alternative splicing,Complete proteome,Isopeptide bond,Phosphoprotein,Proteomics identification,Reference proteome,Ubl conjugation,	3184	4115	1809	729	1507	805	767	2653.75	1.79073	0.0337813
C5orf27	chromosome 5 open reading frame 27	NA	20	15	5	72	30	124	98	17.5	-2.48543	0.00369396
C5orf4	chromosome 5 open reading frame 4	NA	217	144	60	299	269	1042	670.5	172.5	-1.95864	0.0195087
C5orf46	chromosome 5 open reading frame 46	Alternative splicing,Complete proteome,Polymorphism,Reference proteome,Secreted,Signal,	55	53	34	377	128	235	306	67.5	-2.18057	0.00503126
C5orf49	chromosome 5 open reading frame 49	Complete proteome,Polymorphism,Reference proteome,	9	3	4	155	14	16	85.5	7.5	-3.51096	0.00687867
C6	complement C6	3D-structure,Complement pathway,Complete proteome,Cytolysis,Direct protein sequencing,Disulfide bond,EGF-like domain,Glycoprotein,Immunity,Innate immunity,Membrane attack complex,Polymorphism,Proteomics identification,Reference proteome,Repeat,Secreted,Signal,Sushi,	4	7	1	13	13	87	50	6.25	-3	0.0242189
C6orf163	chromosome 6 open reading frame 163	Coiled coil,Complete proteome,Reference proteome,	146	396	93	64	190	16	40	206.25	2.36632	0.0218497
C6orf222	chromosome 6 open reading frame 222	Complete proteome,Isopeptide bond,Polymorphism,Reference proteome,Ubl conjugation,	1	1	0	43	3	7	25	1.25	-4.32193	0.00920883
C9orf171	chromosome 9 open reading frame 171	NA	8	1	2	182	4	10	96	3.75	-4.67807	0.000656644
C9orf172	chromosome 9 open reading frame 172	Complete proteome,Phosphoprotein,Reference proteome,	121	311	225	44	83	15	29.5	185	2.64874	0.012167
CA11	carbonic anhydrase 11	Complete proteome,Glycoprotein,Proteomics identification,Reference proteome,Secreted,Signal,	1449	3363	861	307	1255	260	283.5	1732	2.61102	0.000500515
CA6	carbonic anhydrase 6	3D-structure,Alternative splicing,Complete proteome,Disulfide bond,Glycoprotein,Lyase,Metal-binding,Polymorphism,Proteomics identification,Reference proteome,Secreted,Signal,Zinc,	9	12	1	241	41	218	229.5	15.75	-3.86507	0.00166843
CA7	carbonic anhydrase 7	3D-structure,Alternative splicing,Complete proteome,Cytoplasm,Lyase,Metal-binding,Reference proteome,Zinc,	31	279	32	3	5	1	2	86.75	5.43879	0.0208972
CA9	carbonic anhydrase 9	3D-structure,Cell membrane,Cell projection,Complete proteome,Direct protein sequencing,Disulfide bond,Glycoprotein,Lyase,Membrane,Metal-binding,Nucleus,Phosphoprotein,Polymorphism,Proteomics identification,Reference proteome,Signal,Transmembrane,Transmembrane helix,Zinc,	923	973	808	261	851	78	169.5	888.75	2.39049	9.08521e-05
CABLES2	Cdk5 and Abl enzyme substrate 2	Cell cycle,Cell division,Complete proteome,Cyclin,Phosphoprotein,Polymorphism,Proteomics identification,Reference proteome,	1044	3261	1511	608	1302	256	432	1779.5	2.04237	0.021103
CABP7	calcium binding protein 7	3D-structure,Calcium,Cell membrane,Complete proteome,Cytoplasm,Golgi apparatus,Membrane,Metal-binding,Reference proteome,Repeat,Transmembrane,Transmembrane helix,	2305	4665	880	763	1296	248	505.5	2286.5	2.17736	0.0302551
CACNA1A	calcium voltage-gated channel subunit alpha1 A	3D-structure,Alternative splicing,Calcium,Calcium channel,Calcium transport,Coiled coil,Complete proteome,Disease mutation,Disulfide bond,Glycoprotein,Ion channel,Ion transport,Membrane,Metal-binding,Neurodegeneration,Phosphoprotein,Polymorphism,Proteomics identification,Reference proteome,Repeat,Spinocerebellar ataxia,Transmembrane,Transmembrane helix,Transport,Triplet repeat expansion,Voltage-g…	2430	4709	2044	820	2657	111	465.5	2960	2.66874	0.00345827
CACNA1B	calcium voltage-gated channel subunit alpha1 B	3D-structure,Alternative splicing,ATP-binding,Calcium,Calcium channel,Calcium transport,Coiled coil,Complete proteome,Congenital generalized lipodystrophy,Disease mutation,Disulfide bond,Dystonia,Glycoprotein,Ion channel,Ion transport,Membrane,Mental retardation,Metal-binding,Nucleotide-binding,Phosphoprotein,Polymorphism,Proteomics identification,Reference proteome,Repeat,Signal,Transmembrane,Tr…	983	1211	656	253	560	61	157	852.5	2.44094	0.000342119
CACNA1E	calcium voltage-gated channel subunit alpha1 E	3D-structure,Alternative splicing,Calcium,Calcium channel,Calcium transport,Coiled coil,Complete proteome,Disulfide bond,Glycoprotein,Ion channel,Ion transport,Membrane,Metal-binding,Phosphoprotein,Polymorphism,Proteomics identification,Reference proteome,Repeat,Transmembrane,Transmembrane helix,Transport,Voltage-gated channel,	434	3375	220	29	645	29	29	1168.5	5.33246	5.36001e-05
CACNA2D1	calcium voltage-gated channel auxiliary subunit alpha2delta 1	Alternative splicing,Calcium,Calcium channel,Calcium transport,Complete proteome,Disulfide bond,Glycoprotein,Ion channel,Ion transport,Membrane,Metal-binding,Phosphoprotein,Polymorphism,Proteomics identification,Receptor,Reference proteome,Signal,Transmembrane,Transmembrane helix,Transport,Voltage-gated channel,	311	131	71	29	68	22	25.5	145.25	2.50997	0.0272927
CACNA2D2	calcium voltage-gated channel auxiliary subunit alpha2delta 2	Alternative splicing,Calcium,Calcium channel,Calcium transport,Coiled coil,Complete proteome,Disulfide bond,Glycoprotein,Ion channel,Ion transport,Membrane,Metal-binding,Polymorphism,Proteomics identification,Reference proteome,Signal,Transmembrane,Transmembrane helix,Transport,Voltage-gated channel,	2867	3109	1303	773	1549	298	535.5	2207	2.04313	0.000141326
CACNA2D3	calcium voltage-gated channel auxiliary subunit alpha2delta 3	Alternative splicing,Calcium,Calcium channel,Calcium transport,Complete proteome,Disulfide bond,Glycoprotein,Ion channel,Ion transport,Membrane,Metal-binding,Phosphoprotein,Proteomics identification,Reference proteome,Signal,Transmembrane,Transmembrane helix,Transport,Voltage-gated channel,	34	29	15	107	18	39	73	24	-1.60486	0.00361275
CADM2	cell adhesion molecule 2	Alternative splicing,Cell adhesion,Cell junction,Cell membrane,Cell projection,Complete proteome,Disulfide bond,Glycoprotein,Immunoglobulin domain,Membrane,Phosphoprotein,Reference proteome,Repeat,Signal,Synapse,Transmembrane,Transmembrane helix,	298	824	284	174	404	29	101.5	452.5	2.15644	0.0418182
CALB1	calbindin 1	Acetylation,Alternative splicing,Calcium,Complete proteome,Metal-binding,Proteomics identification,Reference proteome,Repeat,Vitamin D,	2	8	8	1012	12	105	558.5	7.5	-6.21852	1.7282e-09
CALML3	calmodulin like 3	3D-structure,Calcium,Complete proteome,Metal-binding,Reference proteome,Repeat,	304	605	620	6579	644	4546	5562.5	543.25	-3.35605	2.17691e-08
CAMKV	CaM kinase like vesicle associated	Alternative splicing,Calmodulin-binding,Cell membrane,Complete proteome,Cytoplasmic vesicle,Kinase,Membrane,Phosphoprotein,Polymorphism,Proteomics identification,Reference proteome,Transferase,	2370	553	678	51	1211	13	32	1203	5.23242	4.32311e-10
CAP2	CAP, adenylate cyclase-associated protein, 2	Acetylation,Alternative splicing,Cell membrane,Coiled coil,Complete proteome,Membrane,Phosphoprotein,Polymorphism,Proteomics identification,Reference proteome,	114	41	38	516	114	130	323	76.75	-2.0733	0.0182018
CAPN8	calpain 8	Autocatalytic cleavage,Calcium,Complete proteome,Cytoplasm,Golgi apparatus,Hydrolase,Metal-binding,Protease,Proteomics identification,Reference proteome,Repeat,Thiol protease,	15	2	1	76	12	74	75	7.5	-3.32193	0.00290693
CAPNS2	calpain small subunit 2	Acetylation,Calcium,Cell membrane,Complete proteome,Cytoplasm,Membrane,Metal-binding,Reference proteome,Repeat,	35	65	73	247	138	568	407.5	77.75	-2.38989	0.0109953
CASC1	cancer susceptibility candidate 1	Alternative splicing,Coiled coil,Complete proteome,Polymorphism,Proteomics identification,Reference proteome,	20	12	10	88	3	18	53	11.25	-2.23607	0.0340253
CASC5	Cancer Susceptibility Candidate 5	NA	340	351	133	43	108	52	47.5	233	2.29433	0.0209473
CASP8AP2	caspase 8 associated protein 2	3D-structure,Acetylation,Activator,Apoptosis,Cell cycle,Complete proteome,Cytoplasm,Isopeptide bond,Mitochondrion,Nucleus,Phosphoprotein,Polymorphism,Proteomics identification,Reference proteome,Repressor,Transcription,Transcription regulation,Ubl conjugation,	1725	2255	957	258	840	398	328	1444.25	2.13855	0.0238006
CBR3	carbonyl reductase 3	3D-structure,Acetylation,Complete proteome,Cytoplasm,NADP,Oxidoreductase,Phosphoprotein,Polymorphism,Reference proteome,	147	52	61	579	128	298	438.5	97	-2.17652	0.000708041
CCDC110	coiled-coil domain containing 110	Alternative splicing,Coiled coil,Complete proteome,Nucleus,Phosphoprotein,Polymorphism,Proteomics identification,Reference proteome,	296	369	175	88	108	20	54	237	2.13386	0.0262816
CCDC151	coiled-coil domain containing 151	Alternative splicing,Cell projection,Ciliopathy,Cilium biogenesis/degradation,Coiled coil,Complete proteome,Cytoplasm,Cytoskeleton,Polymorphism,Primary ciliary dyskinesia,Proteomics identification,Reference proteome,	600	552	364	58	36	15	36.5	388	3.41009	0.0157796
CCDC162P	coiled-coil domain containing 162, pseudogene	Alternative splicing,Coiled coil,Complete proteome,Polymorphism,Reference proteome,	3	6	1	52	3	11	31.5	3.25	-3.27684	0.00432747
CCDC164	Dynein Regulatory Complex Subunit 1	NA	9	23	6	208	0	9	108.5	9.5	-3.51362	0.0395806
CCDC173	coiled-coil domain containing 173	Coiled coil,Complete proteome,Proteomics identification,Reference proteome,	34	22	21	637	18	28	332.5	23.75	-3.80735	0.00061764
CCDC178	coiled-coil domain containing 178	Alternative splicing,Coiled coil,Complete proteome,Polymorphism,Reference proteome,	46	12	8	372	16	14	193	20.5	-3.23491	0.0155225
CCDC19	Cilia And Flagella Associated Protein 45	NA	38	41	13	452	34	20	236	31.5	-2.90536	0.0145079
CCDC51	coiled-coil domain containing 51	Alternative splicing,Coiled coil,Complete proteome,Membrane,Phosphoprotein,Polymorphism,Proteomics identification,Reference proteome,Transmembrane,Transmembrane helix,	677	803	487	175	385	170	172.5	588	1.76922	0.00928706
CCDC64B	Coiled-Coil Domain Containing 64B	NA	69	58	98	637	146	372	504.5	92.75	-2.44344	0.00140415
CCDC67	Coiled-Coil Domain Containing 67	NA	9	26	6	169	1	19	94	10.5	-3.16227	0.0159062
CCDC74A	coiled-coil domain containing 74A	Alternative splicing,Coiled coil,Complete proteome,Polymorphism,Proteomics identification,Reference proteome,	194	48	46	1198	85	72	635	93.25	-2.76758	0.0193516
CCDC74B	coiled-coil domain containing 74B	Alternative splicing,Coiled coil,Complete proteome,Polymorphism,Proteomics identification,Reference proteome,	14	4	8	189	13	21	105	9.75	-3.42884	0.00283372
CCDC88B	coiled-coil domain containing 88B	Alternative splicing,Coiled coil,Complete proteome,Membrane,Phosphoprotein,Polymorphism,Proteomics identification,Reference proteome,Signal,	2267	4012	1945	809	2252	825	817	2619	1.68061	0.0287464
CCL20	C-C motif chemokine ligand 20	3D-structure,Alternative splicing,Antibiotic,Antimicrobial,Chemotaxis,Complete proteome,Cytokine,Direct protein sequencing,Disulfide bond,Inflammatory response,Polymorphism,Reference proteome,Secreted,Signal,	5	4	5	85	17	27	56	7.75	-2.85316	0.0175927
CCL24	C-C motif chemokine ligand 24	3D-structure,Chemotaxis,Complete proteome,Cytokine,Direct protein sequencing,Disulfide bond,Glycoprotein,Inflammatory response,Polymorphism,Reference proteome,Secreted,Signal,	10	18	3	25	52	396	210.5	20.75	-3.34264	0.0212811
CCNA1	cyclin A1	Alternative splicing,Cell cycle,Cell division,Complete proteome,Cyclin,Mitosis,Nucleus,Reference proteome,Ubl conjugation,	28	13	52	380	18	32	206	27.75	-2.89208	0.0432943
CCNE2	cyclin E2	Alternative splicing,Cell cycle,Cell division,Complete proteome,Cyclin,Nucleus,Phosphoprotein,Polymorphism,Proteomics identification,Reference proteome,	1829	3274	1602	894	1098	350	622	1950.75	1.64904	0.0435476
CCNO	cyclin O	Alternative splicing,Cell cycle,Cell division,Ciliopathy,Cilium biogenesis/degradation,Complete proteome,Cyclin,Cytoplasm,Disease mutation,Phosphoprotein,Polymorphism,Primary ciliary dyskinesia,Reference proteome,	45	12	22	275	16	24	149.5	23.75	-2.65415	0.0252041
CCR3	C-C motif chemokine receptor 3	Alternative splicing,Cell membrane,Complete proteome,Disulfide bond,G-protein coupled receptor,Host-virus interaction,Membrane,Phosphoprotein,Polymorphism,Receptor,Reference proteome,Transducer,Transmembrane,Transmembrane helix,	1	1	0	34	0	9	21.5	0.5	-5.42626	0.000898353
CD300LF	CD300 molecule like family member f	3D-structure,Alternative splicing,Cell membrane,Complete proteome,Direct protein sequencing,Disulfide bond,Glycoprotein,Immunity,Immunoglobulin domain,Membrane,Phosphoprotein,Polymorphism,Proteomics identification,Receptor,Reference proteome,Signal,Transmembrane,Transmembrane helix,	110	120	47	427	117	177	302	98.5	-1.61635	0.000654304
CDA	cytidine deaminase	3D-structure,Complete proteome,Hydrolase,Metal-binding,Polymorphism,Reference proteome,Zinc,	46	25	12	209	57	53	131	35	-1.90414	0.0459644
CDC25A	cell division cycle 25A	3D-structure,Alternative splicing,Cell cycle,Cell division,Complete proteome,Hydrolase,Mitosis,Phosphoprotein,Polymorphism,Protein phosphatase,Proteomics identification,Reference proteome,Ubl conjugation,	836	1132	904	325	541	96	210.5	853.25	2.01915	0.00908333
CDCA7	cell division cycle associated 7	Alternative splicing,Apoptosis,Cell cycle,Cell division,Complete proteome,Cytoplasm,Disease mutation,Nucleus,Phosphoprotein,Reference proteome,Transcription,Transcription regulation,	2742	3861	2029	725	1881	401	563	2628.25	2.2229	1.5431e-07
CDH2	cadherin 2	Alternative splicing,Calcium,Cell adhesion,Cell membrane,Cleavage on pair of basic residues,Complete proteome,Glycoprotein,Membrane,Metal-binding,Phosphoprotein,Polymorphism,Proteomics identification,Reference proteome,Repeat,Signal,Transmembrane,Transmembrane helix,	4691	3695	2672	458	1690	197	327.5	3187	3.28263	6.72247e-10
CDK18	cyclin dependent kinase 18	Alternative splicing,ATP-binding,Complete proteome,Kinase,Nucleotide-binding,Phosphoprotein,Polymorphism,Proteomics identification,Reference proteome,Serine/threonine-protein kinase,Transferase,	140	55	57	443	152	180	311.5	101	-1.62488	0.035049
CDK5R1	cyclin dependent kinase 5 regulatory subunit 1	3D-structure,Biological rhythms,Cell membrane,Complete proteome,Cytoplasm,Kinase,Lipoprotein,Membrane,Myristate,Nucleus,Phosphoprotein,Proteomics identification,Reference proteome,Transferase,Ubl conjugation,	1476	1465	617	286	525	203	244.5	1020.75	2.06172	0.00254648
CDK5R2	cyclin dependent kinase 5 regulatory subunit 2	Cell membrane,Complete proteome,Kinase,Lipid-binding,Lipoprotein,Membrane,Myristate,Phosphoprotein,Reference proteome,Transferase,	849	2127	1028	403	586	98	250.5	1147.5	2.19561	0.0253354
CDKAL1	CDK5 regulatory subunit associated protein 1 like 1	4Fe-4S,Alternative splicing,Complete proteome,Diabetes mellitus,Endoplasmic reticulum,Iron,Iron-sulfur,Membrane,Metal-binding,Phosphoprotein,Polymorphism,Reference proteome,S-adenosyl-L-methionine,Transferase,Transmembrane,Transmembrane helix,tRNA processing,	2180	6973	2582	1214	6525	344	779	4565	2.55092	0.00989183
CDKN2A	cyclin dependent kinase inhibitor 2A	3D-structure,Acetylation,Alternative splicing,ANK repeat,Apoptosis,Cell cycle,Complete proteome,Cyclin,Cytoplasm,Disease mutation,DNA-binding,Kinase,Li-Fraumeni syndrome,Mitochondrion,Nucleus,Phosphoprotein,Polymorphism,Proteomics identification,Reference proteome,Repeat,rRNA processing,Transcription,Transcription regulation,Transferase,Tumor suppressor,Ubl conjugation,Ubl conjugation pathway,	1428	1639	1017	585	1658	57	321	1435.5	2.16091	0.0459933
CEACAM4	carcinoembryonic antigen related cell adhesion molecule 4	Complete proteome,Glycoprotein,Immunoglobulin domain,Membrane,Polymorphism,Reference proteome,Signal,Transmembrane,Transmembrane helix,	503	2353	256	40	10	18	29	780.5	4.75027	0.0366091
CEBPA	CCAAT/enhancer binding protein alpha	Acetylation,Activator,Alternative initiation,Complete proteome,Developmental protein,Disease mutation,DNA-binding,Host-virus interaction,Isopeptide bond,Nucleus,Phosphoprotein,Reference proteome,Transcription,Transcription regulation,Ubl conjugation,	306	165	282	311	390	1884	1097.5	285.75	-1.9414	0.0444197
CECR2	CECR2, histone acetyl-lysine reader	3D-structure,Alternative splicing,Bromodomain,Chromatin regulator,Coiled coil,Complete proteome,Phosphoprotein,Polymorphism,Proteomics identification,Reference proteome,	355	948	433	34	248	45	39.5	496	3.65042	2.93607e-05
CECR7	cat eye syndrome chromosome region, candidate 7	NA	309	1232	312	17	254	71	44	526.75	3.58154	0.0167092
CELSR3	cadherin EGF LAG seven-pass G-type receptor 3	Alternative splicing,Calcium,Cell membrane,Complete proteome,Developmental protein,Disulfide bond,EGF-like domain,G-protein coupled receptor,Glycoprotein,Hydroxylation,Laminin EGF-like domain,Membrane,Phosphoprotein,Polymorphism,Receptor,Reference proteome,Repeat,Signal,Transducer,Transmembrane,Transmembrane helix,	3842	7024	2617	995	2667	225	610	4037.5	2.72658	0.000245686
CENPI	centromere protein I	Alternative splicing,Centromere,Chromosome,Complete proteome,Nucleus,Proteomics identification,Reference proteome,Ubl conjugation,	187	152	94	39	61	27	33	123.5	1.90397	0.0332704
CENPJ	centromere protein J	3D-structure,Alternative splicing,Coiled coil,Complete proteome,Cytoplasm,Cytoskeleton,Disease mutation,Dwarfism,Mental retardation,Microtubule,Phosphoprotein,Polymorphism,Primary microcephaly,Proteomics identification,Reference proteome,	841	1187	639	348	635	139	243.5	825.5	1.76135	0.00185133
CEP170	centrosomal protein 170	3D-structure,Alternative splicing,Coiled coil,Complete proteome,Cytoplasm,Cytoskeleton,Membrane,Microtubule,Phosphoprotein,Polymorphism,Proteomics identification,Reference proteome,Transmembrane,Transmembrane helix,	3462	2977	1380	772	1249	612	692	2267	1.71194	0.0234084
CERS1	ceramide synthase 1	Acetylation,Alternative splicing,Complete proteome,Disease mutation,Disulfide bond,Endoplasmic reticulum,Epilepsy,Golgi apparatus,Growth factor,Lipid biosynthesis,Lipid metabolism,Membrane,Proteomics identification,Reference proteome,Secreted,Signal,Transmembrane,Transmembrane helix,	102	408	182	50	167	5	27.5	214.75	2.96515	0.0133544
CERS3	ceramide synthase 3	Complete proteome,DNA-binding,Homeobox,Ichthyosis,Lipid biosynthesis,Lipid metabolism,Membrane,Nucleus,Phosphoprotein,Polymorphism,Proteomics identification,Reference proteome,Transferase,Transmembrane,Transmembrane helix,	55	99	136	281	212	1042	661.5	125.5	-2.39805	0.0197476
CES3	carboxylesterase 3	Alternative splicing,Complete proteome,Disulfide bond,Endoplasmic reticulum,Glycoprotein,Hydrolase,Polymorphism,Proteomics identification,Reference proteome,Serine esterase,Signal,	1527	739	303	93	450	71	82	754.75	3.2023	7.17484e-05
CHAMP1	chromosome alignment maintaining phosphoprotein 1	Acetylation,Centromere,Chromosome,Complete proteome,Cytoplasm,Cytoskeleton,Isopeptide bond,Kinetochore,Mental retardation,Metal-binding,Nucleus,Phosphoprotein,Polymorphism,Proteomics identification,Reference proteome,Ubl conjugation,Zinc,Zinc-finger,	1849	2306	1220	364	824	479	421.5	1549.75	1.87843	0.048322
CHD5	chromodomain helicase DNA binding protein 5	ATP-binding,Chromatin regulator,Coiled coil,Complete proteome,Differentiation,DNA-binding,Helicase,Hydrolase,Metal-binding,Neurogenesis,Nucleotide-binding,Nucleus,Phosphoprotein,Polymorphism,Proteomics identification,Reference proteome,Repeat,Spermatogenesis,Transcription,Transcription regulation,Tumor suppressor,Zinc,Zinc-finger,	199	38	36	1130	126	171	650.5	99.75	-2.70516	0.0108247
CHDH	choline dehydrogenase	Acetylation,Complete proteome,FAD,Flavoprotein,Membrane,Mitochondrion,Mitochondrion inner membrane,Oxidoreductase,Polymorphism,Proteomics identification,Reference proteome,Transit peptide,	605	640	448	132	379	67	99.5	518	2.38018	1.05112e-07
CHI3L1	chitinase 3 like 1	3D-structure,Antimicrobial,Apoptosis,Asthma,Complete proteome,Cytoplasm,Direct protein sequencing,Disulfide bond,Endoplasmic reticulum,Glycoprotein,Inflammatory response,Lectin,Polymorphism,Proteomics identification,Reference proteome,Secreted,Signal,	140	85	121	644	169	3377	2010.5	128.75	-3.96491	2.81608e-06
CHI3L2	chitinase 3 like 2	3D-structure,Alternative splicing,Chitin-binding,Complete proteome,Direct protein sequencing,Disulfide bond,Glycoprotein,Hydrolase,Lectin,Polymorphism,Proteomics identification,Reference proteome,Secreted,Signal,	43	16	69	150	113	574	362	60.25	-2.58696	0.0309413
CHN2	chimerin 2	3D-structure,Alternative splicing,Complete proteome,GTPase activation,Membrane,Metal-binding,Polymorphism,Proteomics identification,Reference proteome,SH2 domain,Zinc,Zinc-finger,	207	140	102	704	159	250	477	152	-1.64992	0.000345592
CHRDL1	chordin like 1	Alternative splicing,Complete proteome,Developmental protein,Differentiation,Disease mutation,Glycoprotein,Neurogenesis,Osteogenesis,Reference proteome,Repeat,Secreted,Signal,	206	134	93	76	251	2767	1421.5	171	-3.05535	0.0119285
CHRNA1	cholinergic receptor nicotinic alpha 1 subunit	3D-structure,Alternative splicing,Cell junction,Cell membrane,Complete proteome,Congenital myasthenic syndrome,Direct protein sequencing,Disease mutation,Disulfide bond,Glycoprotein,Ion channel,Ion transport,Ligand-gated ion channel,Membrane,Postsynaptic cell membrane,Receptor,Reference proteome,Signal,Synapse,Transmembrane,Transmembrane helix,Transport,	3784	5106	1334	370	1406	52	211	2907.5	3.78446	3.12574e-05
CHRNA3	cholinergic receptor nicotinic alpha 3 subunit	3D-structure,Alternative splicing,Cell junction,Cell membrane,Complete proteome,Disulfide bond,Glycoprotein,Ion channel,Ion transport,Ligand-gated ion channel,Membrane,Phosphoprotein,Polymorphism,Postsynaptic cell membrane,Receptor,Reference proteome,Signal,Synapse,Transmembrane,Transmembrane helix,Transport,	5410	10973	5561	1011	2571	260	635.5	6128.75	3.26963	5.76829e-05
CHRNA5	cholinergic receptor nicotinic alpha 5 subunit	Cell junction,Cell membrane,Complete proteome,Disulfide bond,Glycoprotein,Ion channel,Ion transport,Ligand-gated ion channel,Membrane,Polymorphism,Postsynaptic cell membrane,Proteomics identification,Receptor,Reference proteome,Signal,Synapse,Transmembrane,Transmembrane helix,Transport,	828	1569	610	245	449	65	155	864	2.47876	0.00243844
CHRNB2	cholinergic receptor nicotinic beta 2 subunit	3D-structure,Cell junction,Cell membrane,Complete proteome,Disease mutation,Disulfide bond,Epilepsy,Glycoprotein,Ion channel,Ion transport,Ligand-gated ion channel,Membrane,Polymorphism,Postsynaptic cell membrane,Receptor,Reference proteome,Signal,Synapse,Transmembrane,Transmembrane helix,Transport,	2028	1816	1103	411	585	107	259	1383	2.41678	0.00378933
CHRNB4	cholinergic receptor nicotinic beta 4 subunit	3D-structure,Alternative splicing,Cell junction,Cell membrane,Complete proteome,Disulfide bond,Glycoprotein,Ion channel,Ion transport,Ligand-gated ion channel,Membrane,Polymorphism,Postsynaptic cell membrane,Proteomics identification,Receptor,Reference proteome,Signal,Synapse,Transmembrane,Transmembrane helix,Transport,	771	1677	682	90	329	53	71.5	864.75	3.59627	2.99894e-06
CHST10	carbohydrate sulfotransferase 10	Carbohydrate metabolism,Complete proteome,Glycoprotein,Golgi apparatus,Membrane,Polymorphism,Proteomics identification,Reference proteome,Signal,Signal-anchor,Transferase,Transmembrane,Transmembrane helix,	949	1306	662	373	614	163	268	882.75	1.71977	0.00220467
CHST8	carbohydrate sulfotransferase 8	Carbohydrate metabolism,Complete proteome,Disease mutation,Glycoprotein,Golgi apparatus,Membrane,Polymorphism,Proteomics identification,Reference proteome,Signal-anchor,Transferase,Transmembrane,Transmembrane helix,	1054	1420	651	506	966	103	304.5	1022.75	1.74794	0.0426128
CHST9	carbohydrate sulfotransferase 9	Alternative splicing,Carbohydrate metabolism,Complete proteome,Glycoprotein,Golgi apparatus,Membrane,Polymorphism,Proteomics identification,Reference proteome,Secreted,Signal-anchor,Transferase,Transmembrane,Transmembrane helix,	796	1801	728	129	179	27	78	876	3.48938	0.00244814
CIDEA	cell death-inducing DFFA-like effector a	3D-structure,Activator,Apoptosis,Complete proteome,Lipid droplet,Nucleus,Polymorphism,Reference proteome,Transcription,Transcription regulation,	0	8	7	55	36	328	191.5	12.75	-3.90878	0.0234889
CIDEC	cell death inducing DFFA like effector c	Activator,Alternative splicing,Apoptosis,Complete proteome,Endoplasmic reticulum,Lipid droplet,Nucleus,Reference proteome,Transcription,Transcription regulation,Ubl conjugation,	1	1	1	136	8	417	276.5	2.75	-6.6517	3.29781e-09
CITED4	Cbp/p300 interacting transactivator with Glu/Asp rich carboxy-terminal domain 4	Activator,Complete proteome,Cytoplasm,Nucleus,Reference proteome,Transcription,Transcription regulation,	55	30	80	720	153	221	470.5	79.5	-2.56517	0.0210426
CKAP2	cytoskeleton associated protein 2	Alternative splicing,Apoptosis,Cell cycle,Complete proteome,Cytoplasm,Cytoskeleton,Microtubule,Phosphoprotein,Polymorphism,Proteomics identification,Reference proteome,	2392	3155	1584	840	1461	445	642.5	2148	1.74123	0.000345994
CKAP2L	cytoskeleton associated protein 2 like	Alternative splicing,Complete proteome,Cytoplasm,Cytoskeleton,Isopeptide bond,Mental retardation,Phosphoprotein,Polymorphism,Proteomics identification,Reference proteome,Ubl conjugation,	585	499	304	154	170	74	114	389.5	1.77259	0.0425721
CLCN5	chloride voltage-gated channel 5	3D-structure,Alternative splicing,Antiport,ATP-binding,CBS domain,Cell membrane,Chloride,Complete proteome,Disease mutation,Endosome,Golgi apparatus,Ion transport,Membrane,Nucleotide-binding,Polymorphism,Proteomics identification,Reference proteome,Repeat,Transmembrane,Transmembrane helix,Transport,Ubl conjugation,	1947	3479	1254	852	2172	462	657	2213	1.75204	0.00694893
CLEC12B	C-type lectin domain family 12 member B	Alternative splicing,Cell membrane,Coiled coil,Complete proteome,Disulfide bond,Glycoprotein,Lectin,Membrane,Phosphoprotein,Polymorphism,Receptor,Reference proteome,Signal-anchor,Transmembrane,Transmembrane helix,	12	3	7	274	16	34	154	9.5	-4.01886	0.000393035
CLEC18A	C-type lectin domain family 18 member A	Alternative splicing,Complete proteome,Disulfide bond,EGF-like domain,Endoplasmic reticulum,Endosome,Glycoprotein,Golgi apparatus,Lectin,Polymorphism,Reference proteome,Secreted,Signal,	279	972	204	116	798	4	60	563.25	3.23074	0.0358328
CLEC4F	C-type lectin domain family 4 member F	Alternative splicing,Coiled coil,Complete proteome,Endocytosis,Glycoprotein,Lectin,Membrane,Polymorphism,Receptor,Reference proteome,Signal-anchor,Transmembrane,Transmembrane helix,	137	680	188	40	219	24	32	306	3.25739	0.00103971
CLIC6	chloride intracellular channel 6	Alternative splicing,Cell membrane,Chloride,Chloride channel,Complete proteome,Cytoplasm,Ion channel,Ion transport,Membrane,Phosphoprotein,Polymorphism,Reference proteome,Repeat,Transmembrane,Transmembrane helix,Transport,Voltage-gated channel,	239	106	46	386	94	401	393.5	121.25	-1.69838	0.00213552
CMTM7	CKLF like MARVEL transmembrane domain containing 7	Alternative splicing,Chemotaxis,Complete proteome,Cytokine,Membrane,Proteomics identification,Reference proteome,Transmembrane,Transmembrane helix,	271	98	91	927	276	448	687.5	184	-1.90165	0.00913404
CMYA5	cardiomyopathy associated 5	Coiled coil,Complete proteome,Cytoplasm,Phosphoprotein,Polymorphism,Reference proteome,Repeat,	38	10	18	126	27	105	115.5	23.25	-2.31259	0.00135855
CNFN	cornifelin	Complete proteome,Cytoplasm,Direct protein sequencing,Keratinization,Reference proteome,	68	305	177	2169	328	883	1526	219.5	-2.79746	0.000951302
CNGA3	cyclic nucleotide gated channel alpha 3	3D-structure,Alternative splicing,cGMP,cGMP-binding,Coiled coil,Complete proteome,Disease mutation,Ion channel,Ion transport,Leber congenital amaurosis,Ligand-gated ion channel,Membrane,Nucleotide-binding,Polymorphism,Reference proteome,Sensory transduction,Transmembrane,Transmembrane helix,Transport,Vision,	1775	2619	704	8	379	41	24.5	1369.25	5.80446	1.74316e-06
CNNM1	cyclin and CBS domain divalent metal cation transport mediator 1	Alternative splicing,CBS domain,Cell membrane,Complete proteome,Ion transport,Membrane,Phosphoprotein,Polymorphism,Reference proteome,Repeat,Transmembrane,Transmembrane helix,Transport,	402	826	283	221	406	64	142.5	479.25	1.74982	0.045105
CNOT6	CCR4-NOT transcription complex subunit 6	Activator,Complete proteome,Cytoplasm,Exonuclease,Hydrolase,Leucine-rich repeat,Magnesium,Metal-binding,Nuclease,Nucleus,Proteomics identification,Reference proteome,Repeat,RNA-binding,RNA-mediated gene silencing,Transcription,Transcription regulation,Translation regulation,	2790	3866	1743	1026	1225	521	773.5	2406	1.63716	0.0315144
CNPY1	canopy FGF signaling regulator 1	Complete proteome,Reference proteome,	1147	1551	1018	21	1	9	15	929.25	5.95303	0.028277
CNTLN	centlein	Acetylation,Alternative splicing,Coiled coil,Complete proteome,Cytoplasm,Cytoskeleton,Phosphoprotein,Polymorphism,Reference proteome,	704	977	470	263	546	170	216.5	674.25	1.63892	0.000623631
CNTN2	contactin 2	3D-structure,Cell adhesion,Cell membrane,Complete proteome,Direct protein sequencing,Disulfide bond,Epilepsy,Glycoprotein,GPI-anchor,Immunoglobulin domain,Lipoprotein,Membrane,Polymorphism,Reference proteome,Repeat,Signal,	3776	4709	4549	262	5220	164	213	4563.5	4.42122	5.38548e-17
COL22A1	collagen type XXII alpha 1 chain	Alternative splicing,Collagen,Complete proteome,Cytoplasm,Extracellular matrix,Glycoprotein,Polymorphism,Reference proteome,Repeat,Secreted,Signal,	490	168	460	9984	43	974	5479	290.25	-4.23854	0.000766055
COL8A1	collagen type VIII alpha 1 chain	Angiogenesis,Basement membrane,Cell adhesion,Collagen,Complete proteome,Extracellular matrix,Hydroxylation,Proteomics identification,Reference proteome,Repeat,Secreted,Signal,	1169	2895	737	44	362	68	56	1290.75	4.52664	1.11294e-05
COL9A3	collagen type IX alpha 3 chain	Collagen,Complete proteome,Disease mutation,Dwarfism,Extracellular matrix,Glycoprotein,Hydroxylation,Polymorphism,Reference proteome,Repeat,Secreted,Signal,	48	35	38	310	57	185	247.5	44.5	-2.47555	1.21163e-06
CPA4	carboxypeptidase A4	3D-structure,Alternative splicing,Carboxypeptidase,Complete proteome,Disulfide bond,Glycoprotein,Hydrolase,Metal-binding,Metalloprotease,Polymorphism,Protease,Proteomics identification,Reference proteome,Secreted,Signal,Zinc,Zymogen,	241	235	182	449	277	1268	858.5	233.75	-1.87685	0.00422069
CPE	carboxypeptidase E	Alternative splicing,Carboxypeptidase,Cleavage on pair of basic residues,Complete proteome,Cytoplasmic vesicle,Glycoprotein,Hydrolase,Membrane,Metal-binding,Metalloprotease,Nucleus,Polymorphism,Protease,Proteomics identification,Reference proteome,Secreted,Signal,Zinc,Zymogen,	13234	10478	6046	3705	5807	2197	2951	8891.25	1.59118	0.00341489
CPNE6	copine 6	Alternative splicing,Cell membrane,Cell projection,Complete proteome,Cytoplasm,Cytoplasmic vesicle,Differentiation,Endosome,Membrane,Proteomics identification,Reference proteome,Repeat,	50	165	60	4	24	4	4	74.75	4.224	0.00119847
CRCT1	cysteine rich C-terminal 1	Complete proteome,Polymorphism,Reference proteome,	28	102	84	917	198	959	938	103	-3.18694	0.000656644
CRHBP	corticotropin releasing hormone binding protein	Complete proteome,Direct protein sequencing,Disulfide bond,Glycoprotein,Proteomics identification,Reference proteome,Secreted,Signal,	457	5959	268	24	1200	41	32.5	1971	5.92234	0.000241373
CRIP2	cysteine rich protein 2	3D-structure,Acetylation,Alternative splicing,Complete proteome,LIM domain,Metal-binding,Phosphoprotein,Proteomics identification,Reference proteome,Repeat,Zinc,	2020	784	1324	8179	1233	1447	4813	1340.25	-1.84443	0.03353
CRIP3	cysteine rich protein 3	Alternative splicing,Complete proteome,Cytoplasm,LIM domain,Metal-binding,Reference proteome,Repeat,Zinc,	10	6	10	124	15	15	69.5	10.25	-2.76139	0.0240893
CSDC2	cold shock domain containing C2	Complete proteome,Cytoplasm,mRNA processing,Nucleus,Phosphoprotein,Proteomics identification,Reference proteome,RNA-binding,	2278	4172	1347	280	757	72	176	2138.5	3.60295	2.22183e-05
CSF3	colony stimulating factor 3	3D-structure,Alternative splicing,Complete proteome,Cytokine,Direct protein sequencing,Disulfide bond,Glycoprotein,Growth factor,Pharmaceutical,Polymorphism,Proteomics identification,Reference proteome,Secreted,Signal,	2	3	0	80	0	14	47	1.25	-5.23266	0.000109564
CSF3R	colony stimulating factor 3 receptor	3D-structure,Alternative splicing,Cell adhesion,Cell membrane,Complete proteome,Direct protein sequencing,Disease mutation,Disulfide bond,Glycoprotein,Immunoglobulin domain,Membrane,Polymorphism,Receptor,Reference proteome,Repeat,Secreted,Signal,Transmembrane,Transmembrane helix,	326	166	107	1174	342	278	726	235.25	-1.62577	0.0474663
CSPG4	chondroitin sulfate proteoglycan 4	Angiogenesis,Cell membrane,Cell projection,Complete proteome,Developmental protein,Differentiation,Disulfide bond,Glycoprotein,Membrane,Phosphoprotein,Polymorphism,Proteoglycan,Reference proteome,Repeat,Signal,Tissue remodeling,Transducer,Transmembrane,Transmembrane helix,	474	157	568	2999	390	705	1852	397.25	-2.22096	0.0310184
CSRNP3	cysteine and serine rich nuclear protein 3	Activator,Alternative splicing,Apoptosis,Complete proteome,DNA-binding,Nucleus,Polymorphism,Reference proteome,Transcription,Transcription regulation,	904	634	310	141	316	64	102.5	541	2.4	0.000209602
CSRP2	cysteine and glycine rich protein 2	Acetylation,Complete proteome,Developmental protein,Differentiation,LIM domain,Metal-binding,Nucleus,Proteomics identification,Reference proteome,Repeat,Zinc,	2075	1451	842	561	685	280	420.5	1263.25	1.58696	0.0431774
CST6	cystatin E/M	3D-structure,Complete proteome,Disulfide bond,Glycoprotein,Protease inhibitor,Reference proteome,Secreted,Signal,Thiol protease inhibitor,	199	199	248	3706	479	3312	3509	281.25	-3.64113	7.81191e-08
CSTA	cystatin A	3D-structure,Acetylation,Cell adhesion,Complete proteome,Cytoplasm,Direct protein sequencing,Ichthyosis,Polymorphism,Protease inhibitor,Proteomics identification,Reference proteome,Thiol protease inhibitor,	210	351	410	3300	826	2256	2778	449.25	-2.62846	0.00185133
CTNNA2	catenin alpha 2	Alternative splicing,Cell adhesion,Cell junction,Cell membrane,Cell projection,Complete proteome,Cytoplasm,Cytoskeleton,Developmental protein,Differentiation,Membrane,Nucleus,Phosphoprotein,Proteomics identification,Reference proteome,	122	559	136	40	106	2	21	230.75	3.45787	0.017743
CTSL2	Cathepsin V	NA	166	186	181	928	280	1553	1240.5	203.25	-2.60959	2.98597e-05
CTTNBP2	cortactin binding protein 2	ANK repeat,Cell projection,Coiled coil,Complete proteome,Cytoplasm,Phosphoprotein,Polymorphism,Proteomics identification,Reference proteome,Repeat,	12	11	8	19	18	74	46.5	12.25	-1.92445	0.0494872
CWH43	cell wall biogenesis 43 C-terminal homolog	Complete proteome,Glycoprotein,GPI-anchor biosynthesis,Membrane,Polymorphism,Proteomics identification,Reference proteome,Transmembrane,Transmembrane helix,	46	88	126	235	89	451	343	87.25	-1.97498	0.0224999
CXCL1	C-X-C motif chemokine ligand 1	3D-structure,Complete proteome,Cytokine,Direct protein sequencing,Disulfide bond,Growth factor,Inflammatory response,Reference proteome,Secreted,Signal,	22	19	61	490	18	89	289.5	30	-3.27053	0.00559628
CXCL5	C-X-C motif chemokine ligand 5	3D-structure,Chemotaxis,Complete proteome,Cytokine,Direct protein sequencing,Disulfide bond,Reference proteome,Secreted,Signal,	5	3	4	168	5	0	84	4.25	-4.30485	0.0376609
CXCR1	C-X-C motif chemokine receptor 1	3D-structure,Cell membrane,Chemotaxis,Complete proteome,Disulfide bond,G-protein coupled receptor,Glycoprotein,Membrane,Polymorphism,Receptor,Reference proteome,Transducer,Transmembrane,Transmembrane helix,	4	8	5	379	18	24	201.5	8.75	-4.52535	0.000386664
CXCR2	C-X-C motif chemokine receptor 2	3D-structure,Cell membrane,Chemotaxis,Complete proteome,Disulfide bond,G-protein coupled receptor,Glycoprotein,Membrane,Phosphoprotein,Polymorphism,Receptor,Reference proteome,Transducer,Transmembrane,Transmembrane helix,	34	39	47	379	63	111	245	45.75	-2.42094	0.00172551
CXXC4	CXXC finger protein 4	Complete proteome,Cytoplasm,Metal-binding,Proteomics identification,Reference proteome,Wnt signaling pathway,Zinc,Zinc-finger,	90	46	75	647	48	137	392	64.75	-2.5979	0.000754598
CYP24A1	cytochrome P450 family 24 subfamily A member 1	Alternative splicing,Complete proteome,Disease mutation,Heme,Iron,Metal-binding,Mitochondrion,Monooxygenase,NADP,Oxidoreductase,Polymorphism,Reference proteome,Transit peptide,	0	1	0	11	2	18	14.5	0.75	-4.27302	0.0180128
CYP2C18	cytochrome P450 family 2 subfamily C member 18	3D-structure,Alternative splicing,Complete proteome,Endoplasmic reticulum,Heme,Iron,Membrane,Metal-binding,Microsome,Monooxygenase,Oxidoreductase,Polymorphism,Reference proteome,Signal,	10	11	23	44	15	101	72.5	14.75	-2.29727	0.0222863
CYP2S1	cytochrome P450 family 2 subfamily S member 1	Alternative splicing,Complete proteome,Endoplasmic reticulum,Heme,Iron,Membrane,Metal-binding,Microsome,Monooxygenase,Oxidoreductase,Polymorphism,Proteomics identification,Reference proteome,Signal,Transmembrane,Transmembrane helix,	73	44	35	177	52	181	179	51	-1.81139	6.42437e-05
CYP4F11	cytochrome P450 family 4 subfamily F member 11	Complete proteome,Endoplasmic reticulum,Heme,Iron,Membrane,Metal-binding,Microsome,Monooxygenase,NADP,Oxidoreductase,Polymorphism,Proteomics identification,Reference proteome,Signal,Transmembrane,Transmembrane helix,	10	7	8	48	8	19	33.5	8.25	-2.0217	0.0149748
CYP4F2	cytochrome P450 family 4 subfamily F member 2	Alternative splicing,Complete proteome,Direct protein sequencing,Endoplasmic reticulum,Heme,Iron,Membrane,Metal-binding,Microsome,Monooxygenase,NADP,Oxidoreductase,Polymorphism,Proteomics identification,Reference proteome,Signal,Transmembrane,Transmembrane helix,	0	3	2	24	3	29	26.5	2	-3.72792	0.00301685
CYP4F3	cytochrome P450 family 4 subfamily F member 3	Alternative promoter usage,Alternative splicing,Complete proteome,Endoplasmic reticulum,Heme,Iron,Lipid metabolism,Membrane,Metal-binding,Microsome,Monooxygenase,NADP,Oxidoreductase,Polymorphism,Proteomics identification,Reference proteome,Signal,Transmembrane,Transmembrane helix,	3	6	6	39	8	53	46	5.75	-3	0.000772365
CYR61	cysteine rich angiogenic inducer 61	3D-structure,Cell adhesion,Chemotaxis,Complete proteome,Disulfide bond,Growth factor binding,Heparin-binding,Nucleotide-binding,Phosphoprotein,Polymorphism,Proteomics identification,Reference proteome,Secreted,Signal,	2512	491	932	4509	1692	7547	6028	1406.75	-2.09931	0.00791958
CYS1	cystin 1	Cell membrane,Cell projection,Cilium,Complete proteome,Cytoplasm,Cytoskeleton,Lipoprotein,Membrane,Myristate,Reference proteome,	59	19	22	71	11	96	83.5	27.75	-1.58929	0.0416369
DACH1	dachshund family transcription factor 1	3D-structure,Activator,Alternative splicing,Coiled coil,Complete proteome,Developmental protein,DNA-binding,Nucleus,Phosphoprotein,Proteomics identification,Reference proteome,Repressor,Transcription,Transcription regulation,	3994	3527	2259	988	2143	264	626	2980.75	2.25144	0.000334693
DACH2	dachshund family transcription factor 2	Alternative splicing,Coiled coil,Complete proteome,Developmental protein,DNA-binding,Nucleus,Proteomics identification,Reference proteome,Repressor,Transcription,Transcription regulation,	1539	2244	851	419	666	69	244	1325	2.44104	0.0104961
DACT1	dishevelled binding antagonist of beta catenin 1	Alternative splicing,Cell junction,Coiled coil,Complete proteome,Cytoplasm,Developmental protein,Neurogenesis,Nucleus,Phosphoprotein,Polymorphism,Proteomics identification,Reference proteome,Synapse,Wnt signaling pathway,	2203	4322	1267	283	795	281	282	2146.75	2.92839	0.00154506
DAPL1	death associated protein like 1	Apoptosis,Complete proteome,Differentiation,Membrane,Polymorphism,Proteomics identification,Reference proteome,Transmembrane,Transmembrane helix,	373	75	61	757	138	528	642.5	161.75	-1.98993	0.00772646
DCAF16	DDB1 and CUL4 associated factor 16	Acetylation,Complete proteome,Polymorphism,Reference proteome,Ubl conjugation pathway,	5323	9734	3943	1464	2713	1090	1277	5428.25	2.08773	0.00695607
DDN	dendrin	Cell membrane,Cell projection,Coiled coil,Complete proteome,Cytoplasm,Endoplasmic reticulum,Membrane,Nucleus,Phosphoprotein,Polymorphism,Reference proteome,	504	1585	521	26	169	12	19	694.75	5.19242	9.55256e-08
DFNB31	Deafness, Autosomal Recessive 31	NA	660	2691	678	125	924	239	182	1238.25	2.76629	0.0281032
DGAT2	diacylglycerol O-acyltransferase 2	Acyltransferase,Alternative splicing,Complete proteome,Endoplasmic reticulum,Glycerol metabolism,Lipid biosynthesis,Lipid droplet,Lipid metabolism,Membrane,Polymorphism,Proteomics identification,Reference proteome,Transferase,Transmembrane,Transmembrane helix,	575	547	488	1217	606	3106	2161.5	554	-1.96407	0.00164859
DGAT2L6	diacylglycerol O-acyltransferase 2 like 6	Acyltransferase,Complete proteome,Endoplasmic reticulum,Lipid biosynthesis,Lipid metabolism,Membrane,Reference proteome,Transferase,Transmembrane,Transmembrane helix,	2	4	0	60	27	431	245.5	8.25	-4.89519	0.00446414
DGCR9	DiGeorge syndrome critical region gene 9	NA	472	516	176	86	130	27	56.5	323.5	2.51744	0.00574528
DIRAS3	DIRAS family GTPase 3	Cell membrane,Complete proteome,GTP-binding,Lipoprotein,Membrane,Methylation,Nucleotide-binding,Prenylation,Reference proteome,	24	5	5	24	11	77	50.5	11.25	-2.16636	0.0346365
DISP2	dispatched RND transporter family member 2	Complete proteome,Glycoprotein,Membrane,Polymorphism,Reference proteome,Transmembrane,Transmembrane helix,	337	432	229	127	224	29	78	305.5	1.96963	0.0114959
DKFZP434I0714	uncharacterized protein DKFZP434I0714	NA	319	375	162	89	208	79	84	266	1.66297	0.00989183
DKK3	dickkopf WNT signaling pathway inhibitor 3	Coiled coil,Complete proteome,Developmental protein,Direct protein sequencing,Disulfide bond,Glycoprotein,Polymorphism,Proteomics identification,Reference proteome,Secreted,Signal,Wnt signaling pathway,	1138	226	255	2405	710	1623	2014	582.25	-1.79035	0.0222028
DLEU1	deleted in lymphocytic leukemia 1	Complete proteome,Reference proteome,Tumor suppressor,	548	649	193	112	259	87	99.5	412.25	2.05075	0.00659874
DLG2	discs large MAGUK scaffold protein 2	3D-structure,Alternative splicing,Cell junction,Cell membrane,Cell projection,Complete proteome,Lipoprotein,Membrane,Palmitate,Phosphoprotein,Postsynaptic cell membrane,Proteomics identification,Reference proteome,Repeat,SH3 domain,Synapse,	47	33	47	129	65	220	174.5	48	-1.86212	0.0113366
DLK1	delta like non-canonical Notch ligand 1	Alternative splicing,Complete proteome,Direct protein sequencing,Disulfide bond,EGF-like domain,Glycoprotein,Membrane,Polymorphism,Proteomics identification,Reference proteome,Repeat,Signal,Transmembrane,Transmembrane helix,	8	24	41	499	1	47	273	18.5	-3.8833	0.0224999
DLX4	distal-less homeobox 4	Alternative splicing,Complete proteome,Developmental protein,DNA-binding,Homeobox,Nucleus,Reference proteome,	1429	3361	1223	523	1124	162	342.5	1784.25	2.38114	0.00233801
DLX5	distal-less homeobox 5	3D-structure,Activator,Alternative splicing,Complete proteome,Deafness,Developmental protein,Disease mutation,DNA-binding,Homeobox,Nucleus,Osteogenesis,Phosphoprotein,Polymorphism,Reference proteome,Transcription,Transcription regulation,	34	20	14	218	23	186	202	22.75	-3.15042	1.97977e-12
DLX6	distal-less homeobox 6	Alternative splicing,Complete proteome,Developmental protein,DNA-binding,Homeobox,Nucleus,Proteomics identification,Reference proteome,	4	1	2	211	2	33	122	2.25	-5.76081	8.51794e-09
DMBX1	diencephalon/mesencephalon homeobox 1	Alternative splicing,Complete proteome,Developmental protein,DNA-binding,Homeobox,Nucleus,Polymorphism,Reference proteome,Repressor,Transcription,Transcription regulation,	41	48	21	239	25	62	150.5	33.75	-2.1568	0.000186489
DMC1	DNA meiotic recombinase 1	3D-structure,Alternative splicing,ATP-binding,Cell cycle,Chromosome,Complete proteome,DNA-binding,Meiosis,Nucleotide-binding,Nucleus,Polymorphism,Proteomics identification,Reference proteome,	443	951	514	274	446	81	177.5	588.5	1.72922	0.0467343
DMRT2	doublesex and mab-3 related transcription factor 2	Alternative splicing,Complete proteome,DNA-binding,Membrane,Metal-binding,Nucleus,Polymorphism,Reference proteome,Transcription,Transcription regulation,Transmembrane,Transmembrane helix,Zinc,	7	4	0	9	8	69	39	4.75	-3.03747	0.0364488
DMRTA1	DMRT like family A1	Complete proteome,DNA-binding,Metal-binding,Nucleus,Polymorphism,Reference proteome,Transcription,Transcription regulation,Zinc,	489	555	93	72	279	20	46	354	2.94404	0.00191685
DNAJB5	DnaJ heat shock protein family	Alternative splicing,Chaperone,Complete proteome,Proteomics identification,Reference proteome,	1093	1585	911	469	605	215	342	1048.5	1.61626	0.0257741
DNAJC5B	DnaJ heat shock protein family	Chaperone,Complete proteome,Lipoprotein,Membrane,Palmitate,Phosphoprotein,Proteomics identification,Reference proteome,	14	39	4	251	38	31	141	23.75	-2.5697	0.0428296
DNALI1	dynein axonemal light intermediate chain 1	Alternative splicing,Coiled coil,Complete proteome,Dynein,Motor protein,Polymorphism,Reference proteome,	72	59	38	595	56	54	324.5	56.25	-2.52829	0.00674994
DNASE1L3	deoxyribonuclease 1 like 3	Alternative splicing,Apoptosis,Calcium,Complete proteome,Disulfide bond,Endonuclease,Hydrolase,Nuclease,Nucleus,Polymorphism,Proteomics identification,Reference proteome,Signal,Systemic lupus erythematosus,	45	262	63	2198	510	544	1371	220	-2.63965	0.048383
DNTT	DNA nucleotidylexotransferase	3D-structure,Alternative splicing,Complete proteome,Magnesium,Metal-binding,Nucleotidyltransferase,Nucleus,Phosphoprotein,Polymorphism,Reference proteome,Terminal addition,Transferase,	1034	935	31	0	260	0	0	565	INF	8.25454e-09
DPP6	dipeptidyl peptidase like 6	3D-structure,Alternative splicing,Aminopeptidase,Cell membrane,Complete proteome,Disease mutation,Disulfide bond,Glycoprotein,Hydrolase,Membrane,Mental retardation,Neurodegeneration,Polymorphism,Protease,Proteomics identification,Reference proteome,Signal-anchor,Transmembrane,Transmembrane helix,	598	1024	176	166	528	108	137	581.5	2.0856	0.0361018
DPY19L2P3	DPY19L2 pseudogene 3	NA	51	46	28	11	30	8	9.5	38.75	2.0282	0.0450158
DSC2	desmocollin 2	3D-structure,Alternative splicing,Calcium,Cardiomyopathy,Cell adhesion,Cell junction,Cell membrane,Cleavage on pair of basic residues,Complete proteome,Disease mutation,Glycoprotein,Membrane,Metal-binding,Phosphoprotein,Polymorphism,Reference proteome,Repeat,Signal,Transmembrane,Transmembrane helix,	212	106	95	1546	205	499	1022.5	154.5	-2.72642	7.43919e-06
DSEL	dermatan sulfate epimerase-like	Complete proteome,Glycoprotein,Isomerase,Membrane,Polymorphism,Reference proteome,Signal,Transmembrane,Transmembrane helix,	587	282	206	1561	234	493	1027	327.25	-1.64997	0.00219546
DSG3	desmoglein 3	3D-structure,Calcium,Cell adhesion,Cell junction,Cell membrane,Cleavage on pair of basic residues,Complete proteome,Glycoprotein,Membrane,Metal-binding,Polymorphism,Reference proteome,Repeat,Signal,Transmembrane,Transmembrane helix,	350	201	732	2387	472	1319	1853	438.75	-2.07839	0.0339842
DUOXA1	dual oxidase maturation factor 1	Alternative splicing,Complete proteome,Glycoprotein,Membrane,Polymorphism,Protein transport,Reference proteome,Transmembrane,Transmembrane helix,Transport,	92	126	255	415	178	780	597.5	162.75	-1.87628	0.0426267
DUOXA2	dual oxidase maturation factor 2	Alternative splicing,Complete proteome,Congenital hypothyroidism,Endoplasmic reticulum,Glycoprotein,Membrane,Polymorphism,Protein transport,Reference proteome,Transmembrane,Transmembrane helix,Transport,	16	28	47	117	38	122	119.5	32.25	-1.88964	0.0391215
DYNC1I1	dynein cytoplasmic 1 intermediate chain 1	Alternative splicing,Centromere,Chromosome,Coiled coil,Complete proteome,Cytoplasm,Cytoskeleton,Dynein,Kinetochore,Microtubule,Motor protein,Phosphoprotein,Polymorphism,Proteomics identification,Reference proteome,Repeat,Transport,WD repeat,	52	36	17	196	36	57	126.5	35.25	-1.84344	0.00295462
E2F5	E2F transcription factor 5	Activator,Alternative splicing,Cilium biogenesis/degradation,Coiled coil,Complete proteome,DNA-binding,Membrane,Nucleus,Polymorphism,Proteomics identification,Reference proteome,Signal,Transcription,Transcription regulation,Transmembrane,Transmembrane helix,	458	497	247	120	333	76	98	383.75	1.96931	1.40671e-06
EDA2R	ectodysplasin A2 receptor	Alternative splicing,Complete proteome,Developmental protein,Differentiation,Disulfide bond,Glycoprotein,Membrane,Polymorphism,Receptor,Reference proteome,Repeat,Transmembrane,Transmembrane helix,	595	576	441	96	435	109	102.5	511.75	2.31982	0.000118587
EFCAB1	EF-hand calcium binding domain 1	Alternative splicing,Calcium,Complete proteome,Metal-binding,Proteomics identification,Reference proteome,Repeat,	13	16	2	73	12	42	57.5	10.75	-2.41923	0.00103373
EFNA5	ephrin A5	3D-structure,Cell membrane,Complete proteome,Developmental protein,Differentiation,Disulfide bond,Glycoprotein,GPI-anchor,Lipoprotein,Membrane,Neurogenesis,Polymorphism,Proteomics identification,Reference proteome,Signal,Transmembrane,Transmembrane helix,	1659	2135	1148	366	1095	374	370	1509.25	2.02823	0.00044553
EGFL6	EGF like domain multiple 6	Alternative splicing,Basement membrane,Calcium,Cell adhesion,Coiled coil,Complete proteome,Developmental protein,Differentiation,Disulfide bond,EGF-like domain,Extracellular matrix,Glycoprotein,Polymorphism,Reference proteome,Repeat,Secreted,Signal,	144	17	31	658	58	83	370.5	62.5	-2.56755	0.0294353
EGR2	early growth response 2	Activator,Alternative splicing,Charcot-Marie-Tooth disease,Complete proteome,Dejerine-Sottas syndrome,Disease mutation,DNA-binding,Ligase,Metal-binding,Neurodegeneration,Neuropathy,Nucleus,Reference proteome,Repeat,Transcription,Transcription regulation,Ubl conjugation,Ubl conjugation pathway,Zinc,Zinc-finger,	270	53	81	347	187	1483	915	147.75	-2.63061	0.00495814
EGR3	early growth response 3	Alternative splicing,Complete proteome,DNA-binding,Metal-binding,Nucleus,Reference proteome,Repeat,Transcription,Transcription regulation,Zinc,Zinc-finger,	236	96	131	542	233	1906	1224	174	-2.81444	0.000457693
EHF	ETS homologous factor	Alternative splicing,Complete proteome,DNA-binding,Nucleus,Polymorphism,Proteomics identification,Reference proteome,Transcription,Transcription regulation,	209	150	157	629	309	1489	1059	206.25	-2.36024	0.00110613
ELAVL2	ELAV like RNA binding protein 2	Alternative splicing,Complete proteome,Phosphoprotein,Proteomics identification,Reference proteome,Repeat,RNA-binding,	2403	2639	1357	379	765	19	199	1791	3.16993	0.0121757
ELF2	E74 like ETS transcription factor 2	Activator,Alternative splicing,Complete proteome,DNA-binding,Isopeptide bond,Nucleus,Phosphoprotein,Proteomics identification,Reference proteome,Transcription,Transcription regulation,Ubl conjugation,	3172	4452	2022	642	1793	814	728	2859.75	1.97388	0.016027
ELF3	E74 like ETS transcription factor 3	3D-structure,Activator,Alternative splicing,Complete proteome,Cytoplasm,Developmental protein,Differentiation,DNA-binding,Inflammatory response,Nucleus,Polymorphism,Proteomics identification,Reference proteome,Repressor,Transcription,Transcription regulation,	240	22	39	860	91	260	560	98	-2.51457	0.016582
ELOVL3	ELOVL fatty acid elongase 3	Complete proteome,Endoplasmic reticulum,Fatty acid biosynthesis,Fatty acid metabolism,Glycoprotein,Lipid biosynthesis,Lipid metabolism,Membrane,Reference proteome,Transferase,Transmembrane,Transmembrane helix,	12	18	4	142	48	697	419.5	20.5	-4.35497	0.000102442
EME2	essential meiotic structure-specific endonuclease subunit 2	Alternative splicing,Complete proteome,DNA damage,DNA recombination,DNA repair,Endonuclease,Hydrolase,Nuclease,Nucleus,Reference proteome,	209	408	171	33	109	56	44.5	224.25	2.33323	0.0466877
ENDOU	endonuclease, poly	Alternative splicing,Complete proteome,Direct protein sequencing,Disulfide bond,Endonuclease,Hydrolase,Manganese,Metal-binding,Nuclease,Polymorphism,Reference proteome,Repeat,RNA-binding,Secreted,Signal,	43	31	81	197	80	365	281	58.75	-2.25791	0.0155225
ENOX2	ecto-NOX disulfide-thiol exchanger 2	Alternative splicing,Biological rhythms,Cell membrane,Coiled coil,Complete proteome,Copper,Direct protein sequencing,Electron transport,Glycoprotein,Growth regulation,Membrane,NAD,Oxidoreductase,Polymorphism,Proteomics identification,Reference proteome,Secreted,Transport,	1963	4214	1571	493	955	347	420	2175.75	2.37305	0.00529946
EPHA10	EPH receptor A10	Alternative splicing,ATP-binding,Cell membrane,Complete proteome,Glycoprotein,Kinase,Membrane,Nucleotide-binding,Polymorphism,Proteomics identification,Receptor,Reference proteome,Repeat,Secreted,Signal,Transferase,Transmembrane,Transmembrane helix,Tyrosine-protein kinase,	1165	1816	939	345	604	61	203	1131	2.47805	0.00531309
EPHA7	EPH receptor A7	3D-structure,Alternative splicing,Apoptosis,ATP-binding,Cell membrane,Complete proteome,Developmental protein,Glycoprotein,Kinase,Membrane,Neurogenesis,Nucleotide-binding,Phosphoprotein,Polymorphism,Receptor,Reference proteome,Repeat,Signal,Transferase,Transmembrane,Transmembrane helix,Tyrosine-protein kinase,	47	69	30	318	19	59	188.5	41.25	-2.1921	0.00432747
EPHB3	EPH receptor B3	3D-structure,Angiogenesis,ATP-binding,Cell membrane,Cell projection,Complete proteome,Developmental protein,Disulfide bond,Glycoprotein,Kinase,Membrane,Neurogenesis,Nucleotide-binding,Phosphoprotein,Polymorphism,Receptor,Reference proteome,Repeat,Signal,Transferase,Transmembrane,Transmembrane helix,Tyrosine-protein kinase,	207	90	128	639	192	660	649.5	154.25	-2.07406	0.000424336
EPHX3	epoxide hydrolase 3	Complete proteome,Glycoprotein,Hydrolase,Membrane,Proteomics identification,Reference proteome,Secreted,Signal,Transmembrane,Transmembrane helix,	34	86	122	276	146	606	441	97	-2.18472	0.0294353
EPN3	epsin 3	Alternative splicing,Complete proteome,Cytoplasm,Cytoplasmic vesicle,Lipid-binding,Nucleus,Phosphoprotein,Polymorphism,Proteomics identification,Reference proteome,Repeat,	43	37	81	185	115	520	352.5	69	-2.35295	0.0202248
ERBB4	erb-b2 receptor tyrosine kinase 4	3D-structure,Activator,Alternative splicing,Amyotrophic lateral sclerosis,Apoptosis,ATP-binding,Cell membrane,Complete proteome,Developmental protein,Disease mutation,Disulfide bond,Glycoprotein,Kinase,Lactation,Membrane,Mitochondrion,Neurodegeneration,Nucleotide-binding,Nucleus,Phosphoprotein,Polymorphism,Proteomics identification,Receptor,Reference proteome,Repeat,Signal,Transcription,Transcrip…	505	280	86	39	177	22	30.5	262	3.10269	0.00044351
ERC2	ELKS/RAB6-interacting/CAST family member 2	Cell junction,Coiled coil,Complete proteome,Cytoplasm,Cytoskeleton,Phosphoprotein,Polymorphism,Proteomics identification,Reference proteome,Synapse,Synaptosome,	107	877	366	80	320	4	42	417.5	3.31331	0.0292315
ESPNP	espin pseudogene	NA	169	419	124	30	21	11	20.5	183.25	3.16012	0.0397574
ESRRB	estrogen related receptor beta	3D-structure,Acetylation,Alternative splicing,Complete proteome,Deafness,Disease mutation,DNA-binding,Metal-binding,Non-syndromic deafness,Nucleus,Proteomics identification,Receptor,Reference proteome,Transcription,Transcription regulation,Zinc,Zinc-finger,	217	222	64	4	8	9	6.5	127.75	4.29674	0.0242189
ETV4	ETS variant 4	3D-structure,Activator,Alternative splicing,Complete proteome,DNA-binding,Isopeptide bond,Nucleus,Phosphoprotein,Polymorphism,Proteomics identification,Reference proteome,Transcription,Transcription regulation,Ubl conjugation,	29	22	20	220	26	85	152.5	24.25	-2.65275	2.84229e-07
EYA2	EYA transcriptional coactivator and phosphatase 2	3D-structure,Activator,Alternative splicing,Chromatin regulator,Complete proteome,Cytoplasm,Developmental protein,DNA damage,DNA repair,Hydrolase,Magnesium,Metal-binding,Nucleus,Polymorphism,Protein phosphatase,Proteomics identification,Reference proteome,Transcription,Transcription regulation,	27	16	21	2416	29	449	1432.5	23.25	-5.94516	7.0816e-18
FABP4	fatty acid binding protein 4	3D-structure,Acetylation,Complete proteome,Cytoplasm,Direct protein sequencing,Lipid-binding,Nucleus,Phosphoprotein,Polymorphism,Proteomics identification,Reference proteome,Transport,	219	82	62	958	405	1314	1136	192	-2.56478	0.00786418
FADS6	fatty acid desaturase 6	Alternative splicing,Complete proteome,Fatty acid biosynthesis,Fatty acid metabolism,Lipid biosynthesis,Lipid metabolism,Membrane,Oxidoreductase,Reference proteome,Repeat,Transmembrane,Transmembrane helix,	35	33	42	77	35	158	117.5	36.25	-1.69661	0.0199951
FAIM2	Fas apoptotic inhibitory molecule 2	Alternative splicing,Apoptosis,Cell junction,Cell membrane,Complete proteome,Glycoprotein,Membrane,Postsynaptic cell membrane,Proteomics identification,Reference proteome,Synapse,Transmembrane,Transmembrane helix,	38	9	21	1568	34	200	884	25.5	-5.11548	2.67046e-08
FAM132A	family with sequence similarity 132 member A	Complete proteome,Disulfide bond,Glycoprotein,Hormone,Polymorphism,Reference proteome,Secreted,Signal,	12	46	23	81	40	111	96	30.25	-1.6661	0.0426128
FAM149A	family with sequence similarity 149 member A	Alternative splicing,Complete proteome,Polymorphism,Reference proteome,	548	756	309	156	654	93	124.5	566.75	2.18657	0.000286371
FAM155A	family with sequence similarity 155 member A	Complete proteome,Glycoprotein,Membrane,Reference proteome,Transmembrane,Transmembrane helix,	14	43	5	220	8	24	122	17.5	-2.80145	0.0139609
FAM155B	family with sequence similarity 155 member B	Alternative splicing,Complete proteome,Glycoprotein,Membrane,Polymorphism,Reference proteome,Transmembrane,Transmembrane helix,	418	760	331	143	212	52	97.5	430.25	2.1417	0.00991956
FAM171A2	family with sequence similarity 171 member A2	Complete proteome,Glycoprotein,Membrane,Phosphoprotein,Proteomics identification,Reference proteome,Signal,Transmembrane,Transmembrane helix,	345	894	464	187	336	47	117	509.75	2.12328	0.0243026
FAM180B	family with sequence similarity 180 member B	Complete proteome,Membrane,Polymorphism,Proteomics identification,Reference proteome,Transmembrane,Transmembrane helix,	12	15	7	14	49	278	146	20.75	-2.81479	0.0463811
FAM184B	family with sequence similarity 184 member B	Coiled coil,Complete proteome,Polymorphism,Reference proteome,	1725	2934	1214	138	586	90	114	1614.75	3.82421	6.46064e-08
FAM189A2	family with sequence similarity 189 member A2	Alternative splicing,Complete proteome,Membrane,Phosphoprotein,Polymorphism,Proteomics identification,Reference proteome,Signal,Transmembrane,Transmembrane helix,	51	30	32	255	69	120	187.5	45.5	-2.04295	0.00263861
FAM201A	family with sequence similarity 201 member A	Complete proteome,Reference proteome,	364	645	241	82	240	16	49	372.5	2.92639	0.000236512
FAM210B	family with sequence similarity 210 member B	Complete proteome,Membrane,Polymorphism,Reference proteome,Transmembrane,Transmembrane helix,	7022	14390	4771	2486	3338	1408	1947	7380.25	1.92242	0.0374231
FAM216A	family with sequence similarity 216 member A	Complete proteome,Polymorphism,Proteomics identification,Reference proteome,	703	1264	477	338	671	103	220.5	778.75	1.82038	0.016269
FAM25A	family with sequence similarity 25 member A	Complete proteome,Polymorphism,Reference proteome,	15	50	39	190	113	407	298.5	54.25	-2.46004	0.0232274
FAM3D	family with sequence similarity 3 member D	Complete proteome,Disulfide bond,Glycoprotein,Membrane,Polymorphism,Proteomics identification,Reference proteome,Secreted,Signal,Transmembrane,Transmembrane helix,	8	4	2	46	6	17	31.5	5	-2.65535	0.00547895
FAM83A	family with sequence similarity 83 member A	3D-structure,Alternative splicing,Complete proteome,Cytoplasm,Phosphoprotein,Polymorphism,Proto-oncogene,Reference proteome,	18	27	46	428	33	161	294.5	31	-3.24793	4.81862e-05
FAM83E	family with sequence similarity 83 member E	Complete proteome,Polymorphism,Reference proteome,	14	19	9	121	12	48	84.5	13.5	-2.64599	1.60247e-06
FAM84A	family with sequence similarity 84 member A	Alternative splicing,Complete proteome,Phosphoprotein,Reference proteome,	233	74	141	389	277	823	606	181.25	-1.74134	0.0418182
FANCA	Fanconi anemia complementation group A	Alternative splicing,Complete proteome,Cytoplasm,Disease mutation,DNA damage,DNA repair,Fanconi anemia,Nucleus,Phosphoprotein,Polymorphism,Proteomics identification,Reference proteome,Signal,	3797	6869	2967	1597	4039	747	1172	4418	1.91442	0.000835312
FANCD2OS	FANCD2 opposite strand	Complete proteome,Reference proteome,	117	129	61	15	42	15	15	87.25	2.54019	0.00625583
FBP1	fructose-bisphosphatase 1	3D-structure,Acetylation,Allosteric enzyme,Carbohydrate metabolism,Complete proteome,Direct protein sequencing,Disease mutation,Gluconeogenesis,Hydrolase,Magnesium,Metal-binding,Phosphoprotein,Polymorphism,Proteomics identification,Reference proteome,	110	63	41	104	88	369	236.5	75.5	-1.64729	0.0276389
FBP2	fructose-bisphosphatase 2	3D-structure,Allosteric enzyme,Calcium,Carbohydrate metabolism,Cell junction,Complete proteome,Cytoplasm,Gluconeogenesis,Hydrolase,Magnesium,Metal-binding,Nucleus,Phosphoprotein,Polymorphism,Reference proteome,	2	0	0	27	1	12	19.5	0.75	-4.70044	0.00321435
FCGR3B	Fc fragment of IgG receptor IIIb	3D-structure,Cell membrane,Complete proteome,Disulfide bond,Glycoprotein,GPI-anchor,IgG-binding protein,Immunoglobulin domain,Lipoprotein,Membrane,Polymorphism,Proteomics identification,Receptor,Reference proteome,Repeat,Secreted,Signal,Transmembrane,Transmembrane helix,	5	8	21	570	24	38	304	14.5	-4.38995	0.00147062
FENDRR	FOXF1 adjacent non-coding developmental regulatory RNA	NA	5	11	5	93	11	46	69.5	8	-3.11894	9.82819e-06
FERMT1	fermitin family member 1	Alternative splicing,Cell adhesion,Cell junction,Cell membrane,Cell projection,Complete proteome,Cytoplasm,Cytoskeleton,Disease mutation,Membrane,Phosphoprotein,Polymorphism,Proteomics identification,Reference proteome,	87	32	95	230	104	392	311	79.5	-1.96789	0.0264814
FGF14	fibroblast growth factor 14	Alternative splicing,Complete proteome,Disease mutation,Growth factor,Neurodegeneration,Nucleus,Polymorphism,Reference proteome,Spinocerebellar ataxia,	14	4	2	111	18	68	89.5	9.5	-3.23589	0.00122243
FGF9	fibroblast growth factor 9	3D-structure,Complete proteome,Deafness,Developmental protein,Differentiation,Direct protein sequencing,Disease mutation,Glycoprotein,Growth factor,Heparin-binding,Mitogen,Polymorphism,Reference proteome,Secreted,	618	703	369	83	374	31	57	516	3.17834	1.91017e-12
FIGN	fidgetin, microtubule severing factor	ATP-binding,Cell cycle,Cell division,Complete proteome,Cytoplasm,Cytoskeleton,Microtubule,Mitosis,Nucleotide-binding,Nucleus,Phosphoprotein,Polymorphism,Reference proteome,	21	14	7	43	3	33	38	11.25	-1.75607	0.0317106
FLJ35390	long intergenic non-protein coding RNA 957	NA	352	572	272	146	210	42	94	351.5	1.90279	0.0209793
FLNC	filamin C	3D-structure,Actin-binding,Alternative splicing,Complete proteome,Cytoplasm,Cytoskeleton,Direct protein sequencing,Disease mutation,Membrane,Myofibrillar myopathy,Phosphoprotein,Polymorphism,Reference proteome,Repeat,Ubl conjugation,	1471	1958	1447	435	2678	418	426.5	1888.5	2.14662	0.0109927
FNDC4	fibronectin type III domain containing 4	Complete proteome,Glycoprotein,Membrane,Reference proteome,Signal,Transmembrane,Transmembrane helix,	124	22	34	482	56	212	347	59	-2.55615	0.00103498
FOXA1	forkhead box A1	Activator,Alternative splicing,Chromatin regulator,Complete proteome,Developmental protein,DNA-binding,Nucleus,Phosphoprotein,Polymorphism,Reference proteome,Repressor,Transcription,Transcription regulation,	25	5	4	249	16	64	156.5	12.5	-3.64616	9.47083e-05
FOXD3	forkhead box D3	Activator,Complete proteome,Developmental protein,DNA-binding,Nucleus,Reference proteome,Repressor,Transcription,Transcription regulation,	3	2	3	34	2	31	32.5	2.5	-3.70044	5.4097e-05
FOXE3	forkhead box E3	Complete proteome,Disease mutation,DNA-binding,Nucleus,Peters anomaly,Polymorphism,Reference proteome,Transcription,Transcription regulation,	33	76	39	394	14	58	226	40.5	-2.48033	0.0110407
FOXG1	forkhead box G1	Complete proteome,Developmental protein,Disease mutation,DNA-binding,Mental retardation,Nucleus,Polymorphism,Reference proteome,Transcription,Transcription regulation,	0	0	2	331	1	20	175.5	0.75	-7.87036	2.09383e-07
FOXL2	forkhead box L2	Complete proteome,Differentiation,Disease mutation,DNA-binding,Isopeptide bond,Nucleus,Phosphoprotein,Polymorphism,Premature ovarian failure,Reference proteome,Transcription,Transcription regulation,Triplet repeat expansion,Ubl conjugation,	6	3	3	22	0	74	48	3	-4	0.000703933
FOXS1	forkhead box S1	Complete proteome,DNA-binding,Nucleus,Polymorphism,Reference proteome,Repressor,Transcription,Transcription regulation,	138	101	82	665	78	106	385.5	99.75	-1.95034	0.00887905
FRMPD4	FERM and PDZ domain containing 4	3D-structure,Cell projection,Complete proteome,Lipid-binding,Proteomics identification,Reference proteome,	251	520	169	8	161	4	6	275.25	5.51964	9.42669e-14
FUT9	fucosyltransferase 9	Complete proteome,Glycoprotein,Glycosyltransferase,Golgi apparatus,Membrane,Polymorphism,Reference proteome,Signal-anchor,Transferase,Transmembrane,Transmembrane helix,	559	868	315	28	212	5	16.5	488.5	4.88782	3.19246e-10
FXYD1	FXYD domain containing ion transport regulator 1	3D-structure,Chloride,Chloride channel,Complete proteome,Ion channel,Ion transport,Lipoprotein,Membrane,Palmitate,Phosphoprotein,Proteomics identification,Reference proteome,Signal,Transmembrane,Transmembrane helix,Transport,	85	38	14	185	89	200	192.5	56.5	-1.76854	0.0321567
FZD9	frizzled class receptor 9	Cell membrane,Complete proteome,Developmental protein,Disulfide bond,G-protein coupled receptor,Glycoprotein,Membrane,Receptor,Reference proteome,Signal,Transducer,Transmembrane,Transmembrane helix,Ubl conjugation,Wnt signaling pathway,	46	18	17	1088	12	27	557.5	23.25	-4.58367	0.000181455
GABRB3	gamma-aminobutyric acid type A receptor beta3 subunit	3D-structure,Alternative splicing,Cell junction,Cell membrane,Chloride,Chloride channel,Complete proteome,Direct protein sequencing,Disease mutation,Disulfide bond,Epilepsy,Glycoprotein,Ion channel,Ion transport,Ligand-gated ion channel,Membrane,Postsynaptic cell membrane,Proteomics identification,Receptor,Reference proteome,Signal,Synapse,Transmembrane,Transmembrane helix,Transport,	1980	1466	1119	288	858	110	199	1355.75	2.76825	1.78159e-07
GABRE	gamma-aminobutyric acid type A receptor epsilon subunit	Alternative splicing,Cell junction,Cell membrane,Chloride,Chloride channel,Complete proteome,Disulfide bond,Glycoprotein,Ion channel,Ion transport,Membrane,Polymorphism,Postsynaptic cell membrane,Receptor,Reference proteome,Signal,Synapse,Transmembrane,Transmembrane helix,Transport,	285	134	196	713	241	588	650.5	214	-1.60394	0.00348265
GABRG3	gamma-aminobutyric acid type A receptor gamma3 subunit	Alternative splicing,Cell junction,Cell membrane,Chloride,Chloride channel,Complete proteome,Disulfide bond,Glycoprotein,Ion channel,Ion transport,Lipoprotein,Membrane,Palmitate,Polymorphism,Postsynaptic cell membrane,Reference proteome,Signal,Synapse,Transmembrane,Transmembrane helix,Transport,	2	1	0	4	2	22	13	1.25	-3.37851	0.0479814
GAD2	glutamate decarboxylase 2	3D-structure,Cell junction,Cell membrane,Complete proteome,Cytoplasm,Cytoplasmic vesicle,Decarboxylase,Golgi apparatus,Lipoprotein,Lyase,Membrane,Neurotransmitter biosynthesis,Palmitate,Phosphoprotein,Polymorphism,Proteomics identification,Pyridoxal phosphate,Reference proteome,Synapse,	0	0	0	64	3	39	51.5	0.75	-6.10154	2.25515e-05
GAL	galanin and GMAP prepropeptide	Cleavage on pair of basic residues,Complete proteome,Direct protein sequencing,Disease mutation,Epilepsy,Hormone,Neuropeptide,Phosphoprotein,Polymorphism,Reference proteome,Secreted,Signal,	26	9	3	117	8	448	282.5	11.5	-4.61855	1.05112e-07
GALNT13	polypeptide N-acetylgalactosaminyltransferase 13	Alternative splicing,Complete proteome,Disulfide bond,Glycoprotein,Glycosyltransferase,Golgi apparatus,Lectin,Manganese,Membrane,Metal-binding,Polymorphism,Proteomics identification,Reference proteome,Signal-anchor,Transferase,Transmembrane,Transmembrane helix,	520	892	585	153	604	19	86	650.25	2.91859	0.00122635
GALR1	galanin receptor 1	Cell membrane,Complete proteome,Disulfide bond,G-protein coupled receptor,Glycoprotein,Lipoprotein,Membrane,Palmitate,Polymorphism,Receptor,Reference proteome,Transducer,Transmembrane,Transmembrane helix,	0	1	2	53	3	4	28.5	1.5	-4.24793	0.032703
GATA2	GATA binding protein 2	Activator,Alternative splicing,Complete proteome,Disease mutation,DNA-binding,Metal-binding,Nucleus,Phagocytosis,Phosphoprotein,Polymorphism,Proteomics identification,Reference proteome,Repeat,Transcription,Transcription regulation,Zinc,Zinc-finger,	229	116	140	647	197	445	546	170.5	-1.67913	0.000775966
GATA3-AS1	GATA3 antisense RNA 1	NA	3	4	1	11	5	43	27	3.25	-3.05445	0.0108247
GCK	glucokinase	3D-structure,Allosteric enzyme,Alternative splicing,ATP-binding,Coiled coil,Complete proteome,Cytoplasm,Diabetes mellitus,Disease mutation,Glycolysis,Kinase,Nucleotide-binding,Nucleus,Polymorphism,Proteomics identification,Reference proteome,Transferase,	11	1	1	100	11	12	56	6	-3.22239	0.0473226
GCKR	glucokinase regulator	3D-structure,Alternative splicing,Carbohydrate metabolism,Complete proteome,Cytoplasm,Kinase,Nucleus,Polymorphism,Proteomics identification,Reference proteome,Repeat,Transferase,	4	1	3	45	3	11	28	2.75	-3.34792	0.00752678
GCNT2	glucosaminyl	Alternative splicing,Cataract,Complete proteome,Disease mutation,Glycoprotein,Glycosyltransferase,Golgi apparatus,Membrane,Proteomics identification,Reference proteome,Signal-anchor,Transferase,Transmembrane,Transmembrane helix,	992	962	546	112	292	144	128	698	2.44708	0.00786418
GDF10	growth differentiation factor 10	Cleavage on pair of basic residues,Complete proteome,Cytokine,Disulfide bond,Glycoprotein,Growth factor,Osteogenesis,Reference proteome,Secreted,Signal,	39	12	11	47	42	281	164	26	-2.65711	0.0123397
GDF9	growth differentiation factor 9	Cleavage on pair of basic residues,Complete proteome,Cytokine,Disulfide bond,Glycoprotein,Growth factor,Phosphoprotein,Polymorphism,Reference proteome,Secreted,Signal,	101	121	32	14	28	7	10.5	70.5	2.74723	0.0185495
GDNF	glial cell derived neurotrophic factor	3D-structure,Alternative splicing,Cleavage on pair of basic residues,Complete proteome,Direct protein sequencing,Disease mutation,Disulfide bond,Glycoprotein,Growth factor,Hirschsprung disease,Polymorphism,Reference proteome,Secreted,Signal,	9	8	6	32	2	18	25	6.25	-2	0.0302282
GEMIN8P4	gem nuclear organelle associated protein 8 pseudogene 4	NA	171	148	102	49	80	17	33	125.25	1.92427	0.0115442
GFRA1	GDNF family receptor alpha 1	Alternative splicing,Cell membrane,Complete proteome,Disulfide bond,Glycoprotein,GPI-anchor,Lipoprotein,Membrane,Polymorphism,Receptor,Reference proteome,Repeat,Signal,	581	145	211	837	314	1478	1157.5	312.75	-1.88793	0.00756852
GFRA3	GDNF family receptor alpha 3	3D-structure,Alternative splicing,Cell membrane,Complete proteome,Direct protein sequencing,Glycoprotein,GPI-anchor,Lipoprotein,Membrane,Receptor,Reference proteome,Signal,	14	11	11	59	21	41	50	14.25	-1.81097	0.0153498
GGT6	gamma-glutamyltransferase 6	Acyltransferase,Alternative splicing,Complete proteome,Glutathione biosynthesis,Glycoprotein,Hydrolase,Membrane,Polymorphism,Proteomics identification,Reference proteome,Signal-anchor,Transferase,Transmembrane,Transmembrane helix,Zymogen,	211	320	202	931	232	816	873.5	241.25	-1.85628	2.58602e-07
GINS2	GINS complex subunit 2	3D-structure,Acetylation,Complete proteome,DNA replication,Nucleus,Phosphoprotein,Proteomics identification,Reference proteome,	1349	1866	1536	644	1076	136	390	1456.75	1.90121	0.0294353
GJA1	gap junction protein alpha 1	3D-structure,Cataract,Cell junction,Cell membrane,Complete proteome,Disease mutation,Disulfide bond,Endoplasmic reticulum,Gap junction,Hypotrichosis,Isopeptide bond,Membrane,Palmoplantar keratoderma,Phosphoprotein,Polymorphism,Reference proteome,S-nitrosylation,Transmembrane,Transmembrane helix,Ubl conjugation,	2079	1056	1243	2877	2493	9773	6325	1717.75	-1.88055	0.0197476
GJB2	gap junction protein beta 2	3D-structure,Cell junction,Cell membrane,Complete proteome,Deafness,Disease mutation,Disulfide bond,Ectodermal dysplasia,Gap junction,Hearing,Ichthyosis,Membrane,Non-syndromic deafness,Palmoplantar keratoderma,Polymorphism,Reference proteome,Transmembrane,Transmembrane helix,	266	165	220	3512	418	1127	2319.5	267.25	-3.11755	1.01105e-05
GLCE	glucuronic acid epimerase	Complete proteome,Glycoprotein,Golgi apparatus,Isomerase,Membrane,Polymorphism,Proteomics identification,Reference proteome,Signal-anchor,Transmembrane,Transmembrane helix,	1039	2390	984	283	984	334	308.5	1349.25	2.12882	0.0156349
GLDN	gliomedin	Alternative splicing,Cell membrane,Collagen,Complete proteome,Developmental protein,Differentiation,Extracellular matrix,Glycoprotein,Membrane,Neurogenesis,Polymorphism,Proteomics identification,Reference proteome,Repeat,Secreted,Signal-anchor,Transmembrane,Transmembrane helix,	62	46	33	61	61	350	205.5	50.5	-2.02478	0.0194383
GLIS1	GLIS family zinc finger 1	Activator,Complete proteome,DNA-binding,Metal-binding,Nucleus,Polymorphism,Proteomics identification,Reference proteome,Repeat,Repressor,Transcription,Transcription regulation,Zinc,Zinc-finger,	29	19	4	71	14	34	52.5	16.5	-1.66985	0.0258246
GLRB	glycine receptor beta	Alternative splicing,Cell junction,Cell membrane,Cell projection,Chloride,Chloride channel,Complete proteome,Cytoplasm,Disease mutation,Disulfide bond,Glycoprotein,Ion channel,Ion transport,Ligand-gated ion channel,Membrane,Phosphoprotein,Postsynaptic cell membrane,Receptor,Reference proteome,Signal,Synapse,Transmembrane,Transmembrane helix,Transport,	568	818	331	117	310	97	107	506.75	2.24366	0.000257581
GLTP	glycolipid transfer protein	3D-structure,Acetylation,Complete proteome,Cytoplasm,Lipid transport,Proteomics identification,Reference proteome,Repeat,Transport,	1065	955	960	3601	1696	4549	4075	1169	-1.80153	0.00263861
GMCL1P1	germ cell-less, spermatogenesis associated 1 pseudogene 1	Complete proteome,Developmental protein,Differentiation,Nucleus,Phosphoprotein,Polymorphism,Reference proteome,Spermatogenesis,Ubl conjugation pathway,	149	226	121	57	103	38	47.5	149.75	1.65656	0.0272842
GNAO1	G protein subunit alpha o1	ADP-ribosylation,Alternative splicing,Cell membrane,Complete proteome,Disease mutation,Epilepsy,GTP-binding,Lipoprotein,Magnesium,Membrane,Metal-binding,Myristate,Nucleotide-binding,Palmitate,Proteomics identification,Reference proteome,Transducer,	3688	6002	2763	961	3853	280	620.5	4076.5	2.71583	3.87916e-06
GNG4	G protein subunit gamma 4	Cell membrane,Complete proteome,Lipoprotein,Membrane,Methylation,Prenylation,Reference proteome,Transducer,	11854	9000	4707	2312	2317	577	1444.5	6969.5	2.27048	0.0269261
GOLGA6L7P	golgin A6 family-like 7, pseudogene	NA	17	24	12	1	4	0	0.5	14.25	4.83289	0.0365529
GOLGA8T	golgin A8 family member T	Coiled coil,Complete proteome,Reference proteome,	125	181	51	7	61	23	15	104.5	2.80047	0.0464256
GOT2	glutamic-oxaloacetic transaminase 2	3D-structure,Acetylation,Alternative splicing,Aminotransferase,Cell membrane,Complete proteome,Direct protein sequencing,Lipid transport,Membrane,Mitochondrion,Nitration,Phosphoprotein,Polymorphism,Proteomics identification,Pyridoxal phosphate,Reference proteome,Transferase,Transit peptide,Transport,	6285	6759	3898	2110	3022	1076	1593	4991	1.64758	0.00303829
GPD1	glycerol-3-phosphate dehydrogenase 1	3D-structure,Alternative splicing,Complete proteome,Cytoplasm,Disease mutation,NAD,Oxidoreductase,Phosphoprotein,Polymorphism,Proteomics identification,Reference proteome,	132	64	26	252	41	847	549.5	65.75	-3.06306	3.42604e-05
GPHN	gephyrin	3D-structure,Alternative splicing,ATP-binding,Cell junction,Cell membrane,Cell projection,Complete proteome,Cytoplasm,Cytoskeleton,Disease mutation,Magnesium,Membrane,Metal-binding,Molybdenum,Molybdenum cofactor biosynthesis,Multifunctional enzyme,Nucleotide-binding,Phosphoprotein,Polymorphism,Postsynaptic cell membrane,Proteomics identification,Reference proteome,Synapse,Transferase,	981	1339	599	257	797	226	241.5	929	1.94366	0.000170388
GPR12	G protein-coupled receptor 12	Cell membrane,Complete proteome,G-protein coupled receptor,Glycoprotein,Lipoprotein,Membrane,Palmitate,Phosphoprotein,Receptor,Reference proteome,Signal,Transducer,Transmembrane,Transmembrane helix,	297	577	201	46	490	45	45.5	391.25	3.10415	4.24787e-05
GPR125	Adhesion G Protein-Coupled Receptor A3	NA	1933	1871	963	467	1166	426	446.5	1483.25	1.73203	0.000889313
GPR158	G protein-coupled receptor 158	Cell membrane,Complete proteome,G-protein coupled receptor,Glycoprotein,Isopeptide bond,Membrane,Phosphoprotein,Polymorphism,Receptor,Reference proteome,Signal,Transducer,Transmembrane,Transmembrane helix,Ubl conjugation,	233	1265	131	97	533	24	60.5	540.5	3.15929	0.0157796
GPR27	G protein-coupled receptor 27	Cell membrane,Complete proteome,Disulfide bond,G-protein coupled receptor,Glycoprotein,Membrane,Receptor,Reference proteome,Transducer,Transmembrane,Transmembrane helix,	304	381	223	13	109	27	20	254.25	3.66818	9.81566e-05
GPR97	Adhesion G Protein-Coupled Receptor G3	NA	49	11	13	146	8	40	93	20.25	-2.19931	0.0264814
GPRC5C	G protein-coupled receptor class C group 5 member C	Alternative splicing,Cell membrane,Complete proteome,Cytoplasmic vesicle,G-protein coupled receptor,Glycoprotein,Membrane,Phosphoprotein,Proteomics identification,Receptor,Reference proteome,Signal,Transducer,Transmembrane,Transmembrane helix,	152	41	66	598	89	204	401	87	-2.20451	0.00240848
GPRC5D	G protein-coupled receptor class C group 5 member D	Alternative splicing,Cell membrane,Complete proteome,G-protein coupled receptor,Membrane,Polymorphism,Receptor,Reference proteome,Transducer,Transmembrane,Transmembrane helix,	37	6	20	313	26	45	179	22.25	-3.00808	0.00821105
GPRIN2	G protein regulated inducer of neurite outgrowth 2	Complete proteome,Polymorphism,Reference proteome,	16	36	32	101	47	193	147	32.75	-2.16625	0.00991956
GRHL1	grainyhead like transcription factor 1	Alternative splicing,Complete proteome,Developmental protein,DNA-binding,Nucleus,Phosphoprotein,Polymorphism,Proteomics identification,Reference proteome,Transcription,Transcription regulation,	200	232	319	449	415	1589	1019	291.5	-1.80559	0.0433663
GRHL2	grainyhead like transcription factor 2	Alternative splicing,Complete proteome,Deafness,Disease mutation,DNA-binding,Dwarfism,Ectodermal dysplasia,Membrane,Non-syndromic deafness,Nucleus,Polymorphism,Reference proteome,Transcription,Transcription regulation,	66	29	111	200	149	672	436	88.75	-2.29651	0.0420439
GRIN3A	glutamate ionotropic receptor NMDA type subunit 3A	Calcium,Cell junction,Cell membrane,Coiled coil,Complete proteome,Glycoprotein,Ion channel,Ion transport,Ligand-gated ion channel,Magnesium,Membrane,Polymorphism,Postsynaptic cell membrane,Receptor,Reference proteome,Signal,Synapse,Transmembrane,Transmembrane helix,Transport,	713	855	344	93	193	95	94	526.25	2.48502	0.00876512
GRIP2	glutamate receptor interacting protein 2	3D-structure,Alternative splicing,Complete proteome,Cytoplasm,Membrane,Phosphoprotein,Proteomics identification,Reference proteome,Repeat,	178	261	111	938	251	314	626	200.25	-1.64436	0.00270648
GRK4	G protein-coupled receptor kinase 4	3D-structure,Acetylation,Alternative splicing,ATP-binding,Complete proteome,Cytoplasm,Kinase,Lipoprotein,Nucleotide-binding,Palmitate,Phosphoprotein,Polymorphism,Proteomics identification,Reference proteome,Serine/threonine-protein kinase,Transferase,	521	1056	368	145	580	58	101.5	631.25	2.63673	2.44495e-05
GRP	gastrin releasing peptide	3D-structure,Alternative splicing,Amidation,Cleavage on pair of basic residues,Coiled coil,Complete proteome,Polymorphism,Proteomics identification,Reference proteome,Secreted,Signal,	20	7	2	105	0	39	72	7.25	-3.31194	0.0112333
GSDMA	gasdermin A	Complete proteome,Cytoplasm,Necrosis,Polymorphism,Proteomics identification,Reference proteome,	176	221	136	368	331	1055	711.5	216	-1.71983	0.023063
GSE1	Gse1 coiled-coil protein	Acetylation,Alternative splicing,Coiled coil,Complete proteome,Phosphoprotein,Polymorphism,Proteomics identification,Reference proteome,	12201	27201	8505	2777	8647	1572	2174.5	14138.5	2.70087	3.02447e-05
GSTT2	glutathione S-transferase theta 2	3D-structure,Complete proteome,Cytoplasm,Direct protein sequencing,Reference proteome,Transferase,	18	87	17	1	25	1	1	36.75	5.19967	0.00226412
GYG2	glycogenin 2	3D-structure,Alternative splicing,Complete proteome,Glycogen biosynthesis,Glycoprotein,Phosphoprotein,Polymorphism,Proteomics identification,Reference proteome,Transferase,	22	2	2	102	14	87	94.5	10	-3.24031	0.00319083
HADH	hydroxyacyl-CoA dehydrogenase	3D-structure,Acetylation,Alternative splicing,Complete proteome,Disease mutation,Fatty acid metabolism,Lipid metabolism,Mitochondrion,NAD,Oxidoreductase,Polymorphism,Proteomics identification,Reference proteome,Transit peptide,	3492	5252	2915	1270	2017	848	1059	3419	1.69087	0.0122651
HAO2	hydroxyacid oxidase 2	Alternative splicing,Complete proteome,Flavoprotein,FMN,Oxidoreductase,Peroxisome,Phosphoprotein,Polymorphism,Proteomics identification,Reference proteome,	9	7	10	18	9	104	61	8.75	-2.80145	0.00799816
HAP1	huntingtin associated protein 1	Alternative splicing,Autophagy,Cell junction,Cell projection,Cilium biogenesis/degradation,Coiled coil,Complete proteome,Cytoplasm,Cytoplasmic vesicle,Cytoskeleton,Endoplasmic reticulum,Exocytosis,Lysosome,Mitochondrion,Nucleus,Polymorphism,Protein transport,Reference proteome,Synapse,Transport,	240	2465	725	67	1187	36	51.5	1154.25	4.48624	3.52711e-05
HAPLN4	hyaluronan and proteoglycan link protein 4	Complete proteome,Disulfide bond,Extracellular matrix,Glycoprotein,Hyaluronic acid,Immunoglobulin domain,Reference proteome,Repeat,Secreted,Signal,	6	4	2	35	9	14	24.5	5.25	-2.22239	0.0478908
HAUS6	HAUS augmin like complex subunit 6	Alternative splicing,Cell cycle,Cell division,Coiled coil,Complete proteome,Cytoplasm,Cytoskeleton,Microtubule,Mitosis,Phosphoprotein,Polymorphism,Proteomics identification,Reference proteome,	1721	2347	1100	357	935	380	368.5	1525.75	2.04978	0.00324083
HBA1	hemoglobin subunit alpha 1	3D-structure,Acetylation,Complete proteome,Direct protein sequencing,Disease mutation,Glycation,Glycoprotein,Heme,Hereditary hemolytic anemia,Iron,Metal-binding,Oxygen transport,Phosphoprotein,Polymorphism,Reference proteome,Transport,	1	19	6	88	2	52	70	7	-3.32193	0.00438664
HBEGF	heparin binding EGF like growth factor	3D-structure,Cell membrane,Complete proteome,Direct protein sequencing,Disulfide bond,EGF-like domain,Glycoprotein,Growth factor,Heparin-binding,Membrane,Receptor,Reference proteome,Secreted,Signal,Transmembrane,Transmembrane helix,	385	125	177	839	192	864	851.5	219.75	-1.95414	0.000576484
HCAR2	hydroxycarboxylic acid receptor 2	Apoptosis,Cell membrane,Complete proteome,Disulfide bond,G-protein coupled receptor,Membrane,Phosphoprotein,Polymorphism,Receptor,Reference proteome,Transducer,Transmembrane,Transmembrane helix,	37	26	33	163	69	295	229	41.25	-2.47288	0.00192246
HCAR3	hydroxycarboxylic acid receptor 3	Cell membrane,Complete proteome,Disulfide bond,G-protein coupled receptor,Membrane,Polymorphism,Receptor,Reference proteome,Transducer,Transmembrane,Transmembrane helix,	26	7	23	181	50	223	202	26.5	-2.93029	0.00326368
HCG18	HLA complex group 18	NA	17	53	43	9	72	2	5.5	46.25	3.07195	0.0292019
HCN4	hyperpolarization activated cyclic nucleotide gated potassium channel 4	3D-structure,Brugada syndrome,cAMP,cAMP-binding,Cell membrane,Complete proteome,Disease mutation,Glycoprotein,Ion channel,Ion transport,Ligand-gated ion channel,Membrane,Nucleotide-binding,Phosphoprotein,Potassium,Potassium channel,Potassium transport,Reference proteome,Sodium,Sodium channel,Sodium transport,Transmembrane,Transmembrane helix,Transport,Voltage-gated channel,	274	619	249	27	114	15	21	314	3.9023	4.04955e-06
HDAC9	histone deacetylase 9	Alternative splicing,Chromatin regulator,Chromosomal rearrangement,Coiled coil,Complete proteome,Hydrolase,Metal-binding,Nucleus,Phosphoprotein,Polymorphism,Proteomics identification,Reference proteome,Repressor,Transcription,Transcription regulation,Ubl conjugation,Zinc,	1393	1066	616	271	726	172	221.5	950.25	2.101	1.01211e-06
HECW2	HECT, C2 and WW domain containing E3 ubiquitin protein ligase 2	3D-structure,Alternative splicing,Coiled coil,Complete proteome,Cytoplasm,Ligase,Phosphoprotein,Proteomics identification,Reference proteome,Repeat,Ubl conjugation pathway,	927	3331	1076	585	1470	173	379	1701	2.16611	0.0267107
HEMK1	HemK methyltransferase family member 1	Complete proteome,Methyltransferase,Mitochondrion,Polymorphism,Proteomics identification,Reference proteome,S-adenosyl-L-methionine,Transferase,	819	1366	804	299	1005	278	288.5	998.5	1.79119	0.013172
HEPACAM	hepatic and glial cell adhesion molecule	Alternative splicing,Cell adhesion,Cell cycle,Complete proteome,Cytoplasm,Disease mutation,Disulfide bond,Glycoprotein,Growth arrest,Growth regulation,Immunoglobulin domain,Membrane,Phosphoprotein,Polymorphism,Reference proteome,Signal,Transmembrane,Transmembrane helix,	4	3	2	8	2	22	15	2.75	-2.44746	0.0453583
HEPHL1	hephaestin like 1	Complete proteome,Copper,Copper transport,Disulfide bond,Glycoprotein,Ion transport,Membrane,Metal-binding,Oxidoreductase,Polymorphism,Reference proteome,Repeat,Signal,Transmembrane,Transmembrane helix,Transport,	14	17	23	296	23	69	182.5	19.25	-3.24497	6.61671e-05
HERC2	HECT and RLD domain containing E3 ubiquitin protein ligase 2	3D-structure,Coiled coil,Complete proteome,Cytoplasm,Cytoskeleton,Disease mutation,DNA damage,DNA repair,Ligase,Mental retardation,Metal-binding,Nucleus,Phosphoprotein,Proteomics identification,Reference proteome,Repeat,Ubl conjugation,Ubl conjugation pathway,Zinc,Zinc-finger,	5161	7339	3223	1042	2713	1331	1186.5	4609	1.95774	0.0244718
HERC2P2	hect domain and RLD 2 pseudogene 2	NA	4611	5268	1977	965	4829	742	853.5	4171.25	2.28902	0.000186489
HERC2P3	hect domain and RLD 2 pseudogene 3	Complete proteome,Polymorphism,Reference proteome,	227	783	233	4	175	29	16.5	354.5	4.42525	0.00229547
HERC2P9	hect domain and RLD 2 pseudogene 9	NA	842	1222	670	326	791	217	271.5	881.25	1.6986	0.000758133
HES2	hes family bHLH transcription factor 2	Alternative splicing,Complete proteome,DNA-binding,Nucleus,Polymorphism,Reference proteome,Repressor,Transcription,Transcription regulation,	1408	1544	1108	321	1093	292	306.5	1288.25	2.07145	4.44973e-05
HFM1	HFM1, ATP dependent DNA helicase homolog	Alternative splicing,ATP-binding,Complete proteome,Disease mutation,Helicase,Hydrolase,Meiosis,Nucleotide-binding,Polymorphism,Premature ovarian failure,Reference proteome,	156	251	83	19	237	8	13.5	181.75	3.75092	1.21163e-06
HHIPL2	HHIP like 2	Complete proteome,Disulfide bond,Glycoprotein,Polymorphism,Reference proteome,Secreted,Signal,	77	127	22	17	303	2	9.5	132.25	3.7992	0.0189601
HIPK2	homeodomain interacting protein kinase 2	Alternative splicing,Apoptosis,ATP-binding,Complete proteome,Cytoplasm,DNA damage,DNA-binding,Homeobox,Isopeptide bond,Kinase,Nucleotide-binding,Nucleus,Phosphoprotein,Polymorphism,Proteomics identification,Reference proteome,Serine/threonine-protein kinase,Signal,Transcription,Transcription regulation,Transferase,Ubl conjugation,	2631	2897	1424	600	1383	669	634.5	2083.75	1.71549	0.0216179
HIST1H1C	histone cluster 1 H1 family member c	Acetylation,Chromosome,Citrullination,Complete proteome,Direct protein sequencing,DNA-binding,Isopeptide bond,Methylation,Nucleus,Phosphoprotein,Polymorphism,Reference proteome,Ubl conjugation,	536	917	146	847	249	2309	1578	462	-1.77213	0.0101717
HIST1H2BJ	histone cluster 1 H2B family member j	3D-structure,Acetylation,Antibiotic,Antimicrobial,Chromosome,Complete proteome,Direct protein sequencing,DNA-binding,Glycoprotein,Isopeptide bond,Methylation,Nucleosome core,Nucleus,Phosphoprotein,Reference proteome,Ubl conjugation,	22	17	8	57	5	119	88	13	-2.75899	0.000205674
HIST1H4H	histone cluster 1 H4 family member h	3D-structure,Acetylation,Chromosomal rearrangement,Chromosome,Citrullination,Complete proteome,Direct protein sequencing,DNA-binding,Isopeptide bond,Methylation,Nucleosome core,Nucleus,Phosphoprotein,Polymorphism,Reference proteome,Ubl conjugation,	21	2	2	22	6	72	47	7.75	-2.60039	0.0336092
HLA-H	major histocompatibility complex, class I, H	Cell membrane,Complete proteome,Disulfide bond,Glycoprotein,Immunity,Membrane,MHC I,Reference proteome,Signal,Transmembrane,Transmembrane helix,	21	8	1	27	23	270	148.5	13.25	-3.4864	0.0070701
HMGA1P7	high mobility group AT-hook 1 pseudogene 7	NA	11	64	19	1	3	0	0.5	24.25	5.59991	0.0374639
HOXA6	homeobox A6	Complete proteome,Developmental protein,DNA-binding,Homeobox,Nucleus,Reference proteome,Transcription,Transcription regulation,	55	95	7	3	23	4	3.5	45	3.6845	0.0387482
HOXA9	homeobox A9	Chromosomal rearrangement,Complete proteome,Developmental protein,DNA-binding,Homeobox,Methylation,Nucleus,Proto-oncogene,Reference proteome,Transcription,Transcription regulation,	54	131	6	1	56	2	1.5	61.75	5.3634	0.0028434
HOXA-AS3	HOXA cluster antisense RNA 3	NA	591	909	44	64	489	60	62	508.25	3.0352	0.0458993
HOXC13	homeobox C13	Complete proteome,Developmental protein,DNA-binding,Ectodermal dysplasia,Homeobox,Nucleus,Polymorphism,Reference proteome,Transcription,Transcription regulation,	63	29	32	225	38	117	171	40.5	-2.078	4.20849e-05
HOXD13	homeobox D13	Complete proteome,Developmental protein,Disease mutation,DNA-binding,Homeobox,Nucleus,Polymorphism,Reference proteome,Transcription,Transcription regulation,Triplet repeat expansion,	6	3	2	77	0	6	41.5	2.75	-3.91561	0.0128818
HP	haptoglobin	3D-structure,Acute phase,Alternative splicing,Antibiotic,Antimicrobial,Antioxidant,Complete proteome,Direct protein sequencing,Disease mutation,Disulfide bond,Glycoprotein,Hemoglobin-binding,Immunity,Polymorphism,Proteomics identification,Reference proteome,Repeat,Secreted,Serine protease homolog,Signal,Sushi,	0	0	1	18	4	69	43.5	1.25	-5.12102	0.00324536
HPDL	4-hydroxyphenylpyruvate dioxygenase like	Complete proteome,Dioxygenase,Iron,Metal-binding,Oxidoreductase,Reference proteome,	463	1448	422	116	239	42	79	643	3.02489	0.00252398
HS3ST6	heparan sulfate-glucosamine 3-sulfotransferase 6	Complete proteome,Disulfide bond,Glycoprotein,Golgi apparatus,Membrane,Reference proteome,Signal-anchor,Transferase,Transmembrane,Transmembrane helix,	4	13	19	19	30	237	128	16.5	-2.95561	0.0354357
HSBP1	heat shock factor binding protein 1	3D-structure,Complete proteome,Nucleus,Proteomics identification,Reference proteome,	11076	12295	6397	2845	10591	1617	2231	10089.8	2.17713	8.72062e-08
HSD17B2	hydroxysteroid 17-beta dehydrogenase 2	Complete proteome,Lipid biosynthesis,Lipid metabolism,Membrane,NAD,Oxidoreductase,Polymorphism,Proteomics identification,Reference proteome,Signal-anchor,Steroid biosynthesis,Transmembrane,Transmembrane helix,	3	7	1	46	16	111	78.5	6.75	-3.53973	0.00326368
HSF4	heat shock transcription factor 4	Activator,Alternative splicing,Cataract,Complete proteome,Disease mutation,DNA-binding,Isopeptide bond,Nucleus,Phosphoprotein,Proteomics identification,Reference proteome,Repressor,Stress response,Transcription,Transcription regulation,Ubl conjugation,	1587	2951	1666	370	2233	270	320	2109.25	2.72059	1.21764e-06
HSPA2	heat shock protein family A	3D-structure,ATP-binding,Chaperone,Complete proteome,Cytoplasm,Cytoskeleton,Differentiation,Methylation,Nucleotide-binding,Phosphoprotein,Polymorphism,Reference proteome,Spermatogenesis,Stress response,	9365	16825	6873	3251	3105	1144	2197.5	9042	2.04078	0.0453583
HSPB6	heat shock protein family B	3D-structure,Complete proteome,Cytoplasm,Direct protein sequencing,Nucleus,Phosphoprotein,Proteomics identification,Reference proteome,Stress response,	214	80	77	404	139	522	463	127.5	-1.86051	0.00143621
HYAL3	hyaluronoglucosaminidase 3	Alternative splicing,Complete proteome,Disulfide bond,EGF-like domain,Glycoprotein,Glycosidase,Hydrolase,Lysosome,Polymorphism,Proteomics identification,Reference proteome,Secreted,Signal,Transferase,	203	325	131	71	141	39	55	200	1.8625	0.00556856
IBSP	integrin binding sialoprotein	Biomineralization,Cell adhesion,Coiled coil,Complete proteome,Direct protein sequencing,Glycoprotein,Integrin,Phosphoprotein,Polymorphism,Reference proteome,Secreted,Sialic acid,Signal,Sulfation,	1	0	0	176	11	14	95	3	-4.98489	0.0346365
IGDCC3	immunoglobulin superfamily DCC subclass member 3	Complete proteome,Disulfide bond,Glycoprotein,Immunoglobulin domain,Membrane,Polymorphism,Reference proteome,Repeat,Signal,Transmembrane,Transmembrane helix,	312	729	572	32	365	5	18.5	494.5	4.74037	1.19308e-08
IGFBP2	insulin like growth factor binding protein 2	3D-structure,Complete proteome,Direct protein sequencing,Disulfide bond,Glycoprotein,Growth factor binding,Growth regulation,Polymorphism,Proteomics identification,Reference proteome,Secreted,Signal,	956	2046	952	6730	1184	1066	3898	1284.5	-1.60153	0.0430098
IGFBP6	insulin like growth factor binding protein 6	3D-structure,Complete proteome,Direct protein sequencing,Disulfide bond,Glycoprotein,Growth factor binding,Polymorphism,Proteomics identification,Reference proteome,Secreted,Signal,	186	39	72	364	132	496	430	107.25	-2.00336	0.0103684
IGFL2	IGF like family member 2	Alternative splicing,Complete proteome,Reference proteome,Secreted,Signal,	17	20	34	110	52	218	164	30.75	-2.41504	0.0121076
IGSF1	immunoglobulin superfamily member 1	Alternative splicing,Complete proteome,Congenital hypothyroidism,Disease mutation,Disulfide bond,Glycoprotein,Immunoglobulin domain,Membrane,Polymorphism,Receptor,Reference proteome,Repeat,Secreted,Signal,Transmembrane,Transmembrane helix,	4	1	1	46	4	30	38	2.5	-3.926	6.24555e-05
IGSF10	immunoglobulin superfamily member 10	Alternative splicing,Complete proteome,Developmental protein,Differentiation,Disulfide bond,Glycoprotein,Immunoglobulin domain,Leucine-rich repeat,Osteogenesis,Phosphoprotein,Polymorphism,Proteomics identification,Reference proteome,Repeat,Secreted,Signal,	95	83	15	254	143	769	511.5	84	-2.60627	0.00525014
IGSF22	immunoglobulin superfamily member 22	Alternative splicing,Complete proteome,Immunoglobulin domain,Polymorphism,Reference proteome,Repeat,	217	2315	360	179	1343	97	138	1058.75	2.93962	0.0432772
IGSF9B	immunoglobulin superfamily member 9B	Alternative splicing,Cell adhesion,Cell junction,Cell membrane,Complete proteome,Disulfide bond,Glycoprotein,Immunoglobulin domain,Membrane,Neurogenesis,Phosphoprotein,Postsynaptic cell membrane,Proteomics identification,Reference proteome,Repeat,Signal,Synapse,Transmembrane,Transmembrane helix,	279	800	543	137	774	32	84.5	599	2.82553	0.00300443
IL1A	interleukin 1 alpha	3D-structure,Complete proteome,Cytokine,Direct protein sequencing,Glycoprotein,Inflammatory response,Lipoprotein,Mitogen,Myristate,Phosphoprotein,Polymorphism,Pyrogen,Reference proteome,Secreted,	9	4	6	85	10	19	52	7.25	-2.84246	0.00530466
IL1R2	interleukin 1 receptor type 2	3D-structure,Alternative splicing,Cell membrane,Complete proteome,Disulfide bond,Glycoprotein,Immunoglobulin domain,Membrane,Polymorphism,Proteomics identification,Receptor,Reference proteome,Repeat,Secreted,Signal,Transmembrane,Transmembrane helix,	37	53	24	404	91	520	462	51.25	-3.17227	6.45141e-06
IL1RL1	interleukin 1 receptor like 1	3D-structure,Alternative splicing,Cell membrane,Complete proteome,Direct protein sequencing,Disulfide bond,Glycoprotein,Immunoglobulin domain,Membrane,Polymorphism,Proteomics identification,Receptor,Reference proteome,Repeat,Secreted,Signal,Transmembrane,Transmembrane helix,	60	10	8	196	10	56	126	22	-2.51785	0.0150753
IL1RL2	interleukin 1 receptor like 2	Alternative splicing,Complete proteome,Disulfide bond,Glycoprotein,Immunity,Immunoglobulin domain,Inflammatory response,Innate immunity,Membrane,Polymorphism,Receptor,Reference proteome,Repeat,Signal,Transmembrane,Transmembrane helix,	34	16	28	42	28	138	90	26.5	-1.76393	0.0471218
IL20RA	interleukin 20 receptor subunit alpha	3D-structure,Alternative splicing,Complete proteome,Direct protein sequencing,Disulfide bond,Glycoprotein,Membrane,Polymorphism,Receptor,Reference proteome,Repeat,Signal,Transmembrane,Transmembrane helix,	38	20	38	114	62	489	301.5	39.5	-2.93223	0.00234207
IL24	interleukin 24	Alternative splicing,Apoptosis,Complete proteome,Cytokine,Direct protein sequencing,Glycoprotein,Isopeptide bond,Polymorphism,Reference proteome,Secreted,Signal,Ubl conjugation,	41	33	9	592	74	95	343.5	39.25	-3.12955	0.00327551
IL36G	interleukin 36, gamma	3D-structure,Alternative splicing,Complete proteome,Cytokine,Immunity,Inflammatory response,Innate immunity,Polymorphism,Reference proteome,Secreted,	11	19	4	73	42	283	178	19	-3.22781	0.00409072
IL36RN	interleukin 36 receptor antagonist	3D-structure,Complete proteome,Cytokine,Disease mutation,Disulfide bond,Immunity,Innate immunity,Polymorphism,Proteomics identification,Reference proteome,Secreted,	49	98	127	386	277	1052	719	137.75	-2.38394	0.0270169
INA	internexin neuronal intermediate filament protein alpha	Acetylation,Coiled coil,Complete proteome,Developmental protein,Differentiation,Direct protein sequencing,Glycoprotein,Intermediate filament,Neurogenesis,Phosphoprotein,Polymorphism,Proteomics identification,Reference proteome,	3050	6121	1278	1204	2005	392	798	3113.5	1.96408	0.0433663
INCA1	inhibitor of CDK, cyclin A1 interacting protein 1	Alternative splicing,Complete proteome,Nucleus,Phosphoprotein,Reference proteome,	442	614	309	114	187	60	87	388	2.15697	0.00297245
INPPL1	inositol polyphosphate phosphatase like 1	3D-structure,Actin-binding,Alternative splicing,Cell adhesion,Cell projection,Complete proteome,Cytoplasm,Cytoskeleton,Diabetes mellitus,Disease mutation,Hydrolase,Immunity,Membrane,Phosphoprotein,Polymorphism,Proteomics identification,Reference proteome,SH2 domain,SH3-binding,	16380	33049	10856	5769	9008	3053	4411	17323.2	1.97353	0.0151995
INSM1	INSM transcriptional repressor 1	3D-structure,Cell cycle,Complete proteome,Developmental protein,Differentiation,DNA-binding,Metal-binding,Neurogenesis,Nucleus,Reference proteome,Repeat,Repressor,Transcription,Transcription regulation,Zinc,Zinc-finger,	8055	6778	4604	1038	1877	574	806	5328.5	2.72488	0.00039231
INSRR	insulin receptor related receptor	ATP-binding,Cleavage on pair of basic residues,Complete proteome,Disulfide bond,Glycoprotein,Kinase,Membrane,Nucleotide-binding,Phosphoprotein,Polymorphism,Receptor,Reference proteome,Repeat,Signal,Transferase,Transmembrane,Transmembrane helix,Tyrosine-protein kinase,	979	695	74	58	332	34	46	520	3.49881	0.00295462
IQCA1	IQ motif containing with AAA domain 1	Alternative splicing,ATP-binding,Coiled coil,Complete proteome,Nucleotide-binding,Polymorphism,Proteomics identification,Reference proteome,	27	53	29	644	46	45	344.5	38.75	-3.15224	0.0029086
IRF6	interferon regulatory factor 6	Alternative splicing,Complete proteome,Cytoplasm,Differentiation,Disease mutation,DNA-binding,Nucleus,Polymorphism,Proteomics identification,Reference proteome,Transcription,Transcription regulation,Ubl conjugation,	1051	253	520	2049	504	2277	2163	582	-1.89394	0.00535357
IRX4	iroquois homeobox 4	Alternative splicing,Complete proteome,DNA-binding,Homeobox,Nucleus,Polymorphism,Proteomics identification,Reference proteome,	12	17	30	170	42	187	178.5	25.25	-2.82157	0.00196551
ISL2	ISL LIM homeobox 2	Complete proteome,Developmental protein,DNA-binding,Homeobox,LIM domain,Metal-binding,Nucleus,Phosphoprotein,Reference proteome,Repeat,Zinc,	15	3	2	205	6	47	126	6.5	-4.27684	4.35223e-06
ISLR2	immunoglobulin superfamily containing leucine rich repeat 2	Cell membrane,Complete proteome,Developmental protein,Disulfide bond,Glycoprotein,Immunoglobulin domain,Leucine-rich repeat,Membrane,Neurogenesis,Phosphoprotein,Polymorphism,Proteomics identification,Reference proteome,Repeat,Signal,Transmembrane,Transmembrane helix,	5298	4403	3844	1275	2698	244	759.5	4060.75	2.41862	0.00228532
ITPRIPL1	inositol 1,4,5-trisphosphate receptor interacting protein-like 1	Alternative splicing,Coiled coil,Complete proteome,Membrane,Polymorphism,Proteomics identification,Reference proteome,Signal,Transmembrane,Transmembrane helix,	168	188	211	48	170	52	50	184.25	1.88166	0.0471218
JPH3	junctophilin 3	Alternative splicing,Cell membrane,Complete proteome,Endoplasmic reticulum,Membrane,Phosphoprotein,Polymorphism,Reference proteome,Repeat,Transmembrane,Transmembrane helix,Triplet repeat expansion,	1004	183	374	39	307	28	33.5	467	3.80119	0.000103856
KATNB1	katanin regulatory subunit B1	Cell cycle,Cell division,Complete proteome,Cytoplasm,Cytoskeleton,Disease mutation,Lissencephaly,Microtubule,Mitosis,Phosphoprotein,Polymorphism,Proteomics identification,Reference proteome,Repeat,WD repeat,	1219	2263	1382	499	1350	486	492.5	1553.5	1.65733	0.0450933
KBTBD6	kelch repeat and BTB domain containing 6	3D-structure,Complete proteome,Kelch repeat,Membrane,Reference proteome,Repeat,Transmembrane,Transmembrane helix,	1089	1263	680	368	518	172	270	887.5	1.71679	0.00530466
KBTBD8	kelch repeat and BTB domain containing 8	Alternative splicing,Complete proteome,Cytoplasm,Cytoskeleton,Golgi apparatus,Kelch repeat,Polymorphism,Proteomics identification,Reference proteome,Repeat,	317	410	199	48	157	81	64.5	270.75	2.06959	0.0491321
KC6	keratoconus gene 6	NA	0	0	0	73	0	0	36.5	0	-INF	0.0470189
KCND2	potassium voltage-gated channel subfamily D member 2	Autism,Autism spectrum disorder,Cell junction,Cell membrane,Cell projection,Complete proteome,Disease mutation,Epilepsy,Ion channel,Ion transport,Membrane,Metal-binding,Phosphoprotein,Postsynaptic cell membrane,Potassium,Potassium channel,Potassium transport,Proteomics identification,Reference proteome,Signal,Synapse,Transmembrane,Transmembrane helix,Transport,Voltage-gated channel,Zinc,	1180	1884	811	298	533	62	180	1102	2.61406	0.00227504
KCNH4	potassium voltage-gated channel subfamily H member 4	Complete proteome,Glycoprotein,Ion channel,Ion transport,Membrane,Polymorphism,Potassium,Potassium channel,Potassium transport,Reference proteome,Transmembrane,Transmembrane helix,Transport,Voltage-gated channel,	369	879	388	77	122	16	46.5	439.5	3.24056	0.00320838
KCNH8	potassium voltage-gated channel subfamily H member 8	Alternative splicing,Complete proteome,Glycoprotein,Ion channel,Ion transport,Membrane,Polymorphism,Potassium,Potassium channel,Potassium transport,Proteomics identification,Reference proteome,Transmembrane,Transmembrane helix,Transport,Voltage-gated channel,	668	816	398	207	403	40	123.5	571.25	2.20961	0.00556649
KCNIP1	potassium voltage-gated channel interacting protein 1	3D-structure,Alternative splicing,Calcium,Cell membrane,Cell projection,Complete proteome,Cytoplasm,Ion channel,Ion transport,Membrane,Metal-binding,Potassium,Potassium channel,Potassium transport,Reference proteome,Repeat,Transport,Voltage-gated channel,	21	8	7	68	9	32	50	11.25	-2.152	0.00335889
KCNJ15	potassium voltage-gated channel subfamily J member 15	Complete proteome,Ion channel,Ion transport,Membrane,Polymorphism,Potassium,Potassium transport,Proteomics identification,Reference proteome,Transmembrane,Transmembrane helix,Transport,Voltage-gated channel,	70	17	19	174	42	79	126.5	37	-1.77354	0.0262073
KCNK1	potassium two pore domain channel subfamily K member 1	3D-structure,Cell junction,Cell membrane,Cell projection,Complete proteome,Cytoplasmic vesicle,Disulfide bond,Endosome,Glycoprotein,Ion channel,Ion transport,Isopeptide bond,Membrane,Phosphoprotein,Potassium,Potassium channel,Potassium transport,Proteomics identification,Reference proteome,Synapse,Transmembrane,Transmembrane helix,Transport,Ubl conjugation,	20	9	30	52	37	204	128	24	-2.41504	0.0329134
KCNN1	potassium calcium-activated channel subfamily N member 1	Alternative splicing,Calmodulin-binding,Coiled coil,Complete proteome,Ion channel,Ion transport,Membrane,Reference proteome,Transmembrane,Transmembrane helix,Transport,	262	490	458	6	97	22	14	326.75	4.54469	0.000475687
KCNN2	potassium calcium-activated channel subfamily N member 2	Alternative splicing,Calmodulin-binding,Complete proteome,Ion channel,Ion transport,Membrane,Phosphoprotein,Proteomics identification,Reference proteome,Transmembrane,Transmembrane helix,Transport,	1053	1415	503	305	570	31	168	885.25	2.39762	0.0281097
KCNQ3	potassium voltage-gated channel subfamily Q member 3	Alternative splicing,Complete proteome,Disease mutation,Epilepsy,Ion channel,Ion transport,Membrane,Phosphoprotein,Polymorphism,Potassium,Potassium channel,Potassium transport,Proteomics identification,Reference proteome,Signal,Transmembrane,Transmembrane helix,Transport,Voltage-gated channel,	915	1476	485	252	600	76	164	869	2.40566	0.000445407
KHDRBS2	KH RNA binding domain containing, signal transduction associated 2	Complete proteome,Methylation,mRNA processing,Nucleus,Phosphoprotein,Polymorphism,Reference proteome,RNA-binding,SH3-binding,Transcription,Transcription regulation,	503	243	168	10	162	14	12	269	4.4865	5.88527e-09
KIAA0125	KIAA0125	NA	878	247	392	44	470	76	60	496.75	3.04949	0.00412339
KIAA0895L	KIAA0895 like	Alternative splicing,Complete proteome,Reference proteome,	2930	4163	2319	1124	2247	448	786	2914.75	1.89077	0.000391496
KIAA0907	KIAA0907	3D-structure,Alternative splicing,Complete proteome,Phosphoprotein,Reference proteome,	5059	8291	2299	1458	2416	864	1161	4516.25	1.95976	0.0156475
KIAA1324	KIAA1324	Alternative splicing,Autophagy,Cell membrane,Complete proteome,Disulfide bond,Endosome,Glycoprotein,Golgi apparatus,Lysosome,Membrane,Polymorphism,Proteomics identification,Reference proteome,Signal,Transmembrane,Transmembrane helix,	347	180	77	2825	196	337	1581	200	-2.98277	0.000393035
KIAA1586	KIAA1586	Alternative splicing,Complete proteome,Isopeptide bond,Ligase,Polymorphism,Proteomics identification,Reference proteome,Ubl conjugation,Ubl conjugation pathway,	524	565	338	181	300	83	132	431.75	1.70966	0.00134305
KIF12	kinesin family member 12	ATP-binding,Coiled coil,Complete proteome,Cytoplasm,Cytoskeleton,Microtubule,Motor protein,Nucleotide-binding,Phosphoprotein,Proteomics identification,Reference proteome,	20	19	8	35	9	51	43	14	-1.61891	0.01401
KIF26A	kinesin family member 26A	ATP-binding,Coiled coil,Complete proteome,Cytoplasm,Cytoskeleton,Microtubule,Motor protein,Nucleotide-binding,Phosphoprotein,Proteomics identification,Reference proteome,	3375	4962	3209	642	2312	515	578.5	3464.5	2.58226	1.14602e-06
KIF5A	kinesin family member 5A	3D-structure,Acetylation,ATP-binding,Coiled coil,Complete proteome,Cytoplasm,Cytoskeleton,Disease mutation,Hereditary spastic paraplegia,Microtubule,Motor protein,Neurodegeneration,Nucleotide-binding,Phosphoprotein,Proteomics identification,Reference proteome,	289	259	138	13	79	23	18	191.25	3.40939	0.000347754
KIRREL2	kin of IRRE like 2	Alternative splicing,Cell membrane,Complete proteome,Direct protein sequencing,Disulfide bond,Glycoprotein,Immunoglobulin domain,Membrane,Polymorphism,Reference proteome,Repeat,Signal,Transmembrane,Transmembrane helix,	1443	2277	1445	253	967	20	136.5	1533	3.48938	0.00052771
KIRREL3-AS2	KIRREL3 antisense RNA 2	NA	1	0	0	37	2	3	20	0.75	-4.73697	0.0347967
KLF5	Kruppel like factor 5	3D-structure,Activator,Alternative splicing,Complete proteome,DNA-binding,Metal-binding,Nucleus,Polymorphism,Reference proteome,Repeat,Transcription,Transcription regulation,Ubl conjugation,Zinc,Zinc-finger,	344	321	517	650	778	4291	2470.5	490	-2.33395	0.0253354
KLF7	Kruppel like factor 7	Activator,Alternative splicing,Complete proteome,DNA-binding,Metal-binding,Nucleus,Reference proteome,Repeat,Transcription,Transcription regulation,Zinc,Zinc-finger,	3378	2101	1282	655	1686	561	608	2111.75	1.7963	0.00651628
KLHL14	kelch like family member 14	Alternative splicing,Complete proteome,Cytoplasm,Endoplasmic reticulum,Kelch repeat,Membrane,Proteomics identification,Reference proteome,Repeat,	8	3	11	218	18	16	117	10	-3.54844	0.0157796
KLHL24	kelch like family member 24	Alternative splicing,Cell projection,Complete proteome,Cytoplasm,Kelch repeat,Proteomics identification,Reference proteome,Repeat,	2476	2904	1595	658	1383	632	645	2089.5	1.69579	0.00840569
KLK10	kallikrein related peptidase 10	Cell cycle,Complete proteome,Disulfide bond,Glycoprotein,Hydrolase,Polymorphism,Protease,Proteomics identification,Reference proteome,Secreted,Serine protease,Signal,Tumor suppressor,	36	85	148	936	126	1053	994.5	98.75	-3.33212	0.000162652
KLK12	kallikrein related peptidase 12	Alternative splicing,Complete proteome,Disulfide bond,Glycoprotein,Hydrolase,Protease,Proteomics identification,Reference proteome,Secreted,Serine protease,Signal,	8	2	5	289	2	19	154	4.25	-5.17932	1.77276e-05
KLK13	kallikrein related peptidase 13	Alternative splicing,Complete proteome,Disulfide bond,Glycoprotein,Hydrolase,Polymorphism,Protease,Proteomics identification,Reference proteome,Secreted,Serine protease,Signal,	20	17	23	344	37	185	264.5	24.25	-3.44721	9.52438e-08
KLK6	kallikrein related peptidase 6	3D-structure,Alternative splicing,Autocatalytic cleavage,Cleavage on pair of basic residues,Complete proteome,Cytoplasm,Direct protein sequencing,Disulfide bond,Endoplasmic reticulum,Glycoprotein,Hydrolase,Microsome,Mitochondrion,Nucleus,Polymorphism,Protease,Proteomics identification,Reference proteome,Secreted,Serine protease,Signal,Zymogen,	31	33	41	1991	32	343	1167	34.25	-5.09056	8.37465e-13
KLK7	kallikrein related peptidase 7	3D-structure,Alternative splicing,Complete proteome,Direct protein sequencing,Disulfide bond,Glycoprotein,Hydrolase,Protease,Proteomics identification,Reference proteome,Secreted,Serine protease,Signal,Zymogen,	141	279	463	1324	611	3097	2210.5	373.5	-2.56519	0.010312
KLK8	kallikrein related peptidase 8	Alternative splicing,Complete proteome,Cytoplasm,Disulfide bond,Glycoprotein,Hydrolase,Polymorphism,Protease,Proteomics identification,Reference proteome,Secreted,Serine protease,Signal,Zymogen,	52	82	105	414	137	905	659.5	94	-2.81064	0.000612134
KLK9	kallikrein related peptidase 9	Alternative splicing,Complete proteome,Disulfide bond,Glycoprotein,Hydrolase,Protease,Reference proteome,Secreted,Serine protease,Signal,	5	19	9	174	34	278	226	16.75	-3.75409	6.61671e-05
KRT14	keratin 14	3D-structure,Coiled coil,Complete proteome,Cytoplasm,Disease mutation,Disulfide bond,Ectodermal dysplasia,Epidermolysis bullosa,Intermediate filament,Keratin,Nucleus,Palmoplantar keratoderma,Phosphoprotein,Polymorphism,Reference proteome,	7186	7505	21551	85480	13477	38972	62226	12429.8	-2.32372	0.0200007
KRT15	keratin 15	Alternative splicing,Coiled coil,Complete proteome,Intermediate filament,Keratin,Phosphoprotein,Polymorphism,Proteomics identification,Reference proteome,	1138	558	746	2743	1604	11359	7051	1011.5	-2.80133	0.00135855
KRT16	keratin 16	Coiled coil,Complete proteome,Direct protein sequencing,Disease mutation,Ectodermal dysplasia,Intermediate filament,Keratin,Palmoplantar keratoderma,Phosphoprotein,Proteomics identification,Reference proteome,	1728	4417	5310	50299	958	1771	26035	3103.25	-3.0686	0.0442761
KRT16P2	keratin 16 pseudogene 2	NA	2	1	6	74	2	4	39	2.75	-3.82597	0.0405688
KRT31	keratin 31	Coiled coil,Complete proteome,Intermediate filament,Keratin,Polymorphism,Reference proteome,	5	44	62	3544	97	365	1954.5	52	-5.23214	9.12148e-05
KRT32	keratin 32	Coiled coil,Complete proteome,Intermediate filament,Keratin,Polymorphism,Reference proteome,	1	1	0	456	30	151	303.5	8	-5.24555	0.0101561
KRT33A	keratin 33A	Coiled coil,Complete proteome,Intermediate filament,Keratin,Polymorphism,Reference proteome,	0	0	0	300	4	92	196	1	-7.61471	9.27022e-10
KRT33B	keratin 33B	Coiled coil,Complete proteome,Intermediate filament,Keratin,Reference proteome,	2	4	0	855	8	60	457.5	3.5	-7.03027	1.49802e-08
KRT34	keratin 34	Coiled coil,Complete proteome,Intermediate filament,Keratin,Polymorphism,Reference proteome,	3	10	3	655	7	161	408	5.75	-6.14886	8.33506e-18
KRT37	keratin 37	Coiled coil,Complete proteome,Intermediate filament,Keratin,Polymorphism,Reference proteome,	0	0	1	42	1	3	22.5	0.5	-5.49185	0.0161727
KRT38	keratin 38	Coiled coil,Complete proteome,Intermediate filament,Keratin,Polymorphism,Reference proteome,	0	0	0	114	2	64	89	0.5	-7.47573	3.56571e-12
KRT39	keratin 39	Coiled coil,Complete proteome,Intermediate filament,Keratin,Polymorphism,Proteomics identification,Reference proteome,	0	0	0	63	4	31	47	1	-5.55459	0.00212245
KRT6B	keratin 6B	Acetylation,Coiled coil,Complete proteome,Direct protein sequencing,Disease mutation,Ectodermal dysplasia,Intermediate filament,Keratin,Palmoplantar keratoderma,Phosphoprotein,Polymorphism,Reference proteome,	914	1925	2038	22844	702	1843	12343.5	1394.75	-3.14567	0.00524453
KRT72	keratin 72	Alternative splicing,Coiled coil,Complete proteome,Intermediate filament,Keratin,Polymorphism,Proteomics identification,Reference proteome,	10	23	22	199	60	137	168	28.75	-2.54683	0.0133709
KRT73	keratin 73	Alternative splicing,Coiled coil,Complete proteome,Intermediate filament,Keratin,Polymorphism,Proteomics identification,Reference proteome,	24	15	46	131	59	195	163	36	-2.1788	0.0360222
KRT75	keratin 75	Coiled coil,Complete proteome,Disease mutation,Intermediate filament,Keratin,Polymorphism,Reference proteome,	39	79	40	1173	79	930	1051.5	59.25	-4.14949	9.92978e-17
KRT81	keratin 81	Coiled coil,Complete proteome,Disease mutation,Intermediate filament,Keratin,Polymorphism,Proteomics identification,Reference proteome,	30	1	6	1928	40	148	1038	19.25	-5.7528	5.69518e-05
KRT83	keratin 83	Coiled coil,Complete proteome,Disease mutation,Intermediate filament,Keratin,Polymorphism,Reference proteome,	10	1	1	1871	25	109	990	9.25	-6.74183	8.70563e-06
KRT84	keratin 84	Coiled coil,Complete proteome,Intermediate filament,Keratin,Polymorphism,Reference proteome,	2	1	0	33	0	44	38.5	0.75	-5.68182	1.72491e-06
KRT85	keratin 85	Coiled coil,Complete proteome,Disease mutation,Ectodermal dysplasia,Hypotrichosis,Intermediate filament,Isopeptide bond,Keratin,Polymorphism,Proteomics identification,Reference proteome,Ubl conjugation,	133	512	93	2621	188	568	1594.5	231.5	-2.78402	0.000370115
KRT86	keratin 86	Coiled coil,Complete proteome,Disease mutation,Intermediate filament,Keratin,Proteomics identification,Reference proteome,	50	5	5	1183	23	207	695	20.75	-5.06583	1.161e-06
KRTAP10-1	keratin associated protein 10-1	Complete proteome,Keratin,Polymorphism,Reference proteome,Repeat,	0	0	0	153	4	17	85	1	-6.40939	0.00103971
KRTAP10-11	keratin associated protein 10-11	Alternative splicing,Complete proteome,Keratin,Polymorphism,Reference proteome,Repeat,	0	0	0	137	6	17	77	1.5	-5.68182	0.0149216
KRTAP10-12	keratin associated protein 10-12	Complete proteome,Keratin,Polymorphism,Reference proteome,Repeat,	0	1	0	117	8	20	68.5	2.25	-4.92811	0.0159062
KRTAP10-2	keratin associated protein 10-2	Alternative splicing,Complete proteome,Keratin,Polymorphism,Reference proteome,Repeat,	0	1	0	206	0	15	110.5	0.25	-8.7879	4.67695e-08
KRTAP10-4	keratin associated protein 10-4	Complete proteome,Keratin,Polymorphism,Reference proteome,Repeat,	0	0	0	100	3	19	59.5	0.75	-6.30986	0.000245699
KRTAP10-5	keratin associated protein 10-5	Complete proteome,Keratin,Polymorphism,Reference proteome,Repeat,	0	0	0	200	3	22	111	0.75	-7.20945	1.1799e-05
KRTAP10-7	keratin associated protein 10-7	Alternative splicing,Complete proteome,Keratin,Polymorphism,Reference proteome,Repeat,	0	4	3	190	5	21	105.5	3	-5.13614	0.000115317
KRTAP10-8	keratin associated protein 10-8	Complete proteome,Keratin,Polymorphism,Reference proteome,Repeat,	0	2	0	96	3	10	53	1.25	-5.40599	0.00102673
KRTAP10-9	keratin associated protein 10-9	Alternative splicing,Complete proteome,Keratin,Polymorphism,Reference proteome,Repeat,	0	0	0	163	1	14	88.5	0.25	-8.46761	3.28604e-07
KRTAP1-1	keratin associated protein 1-1	Complete proteome,Keratin,Polymorphism,Reference proteome,Repeat,	0	0	1	376	3	48	212	1	-7.72792	1.98305e-09
KRTAP12-1	keratin associated protein 12-1	Complete proteome,Keratin,Reference proteome,Repeat,	3	1	0	163	8	27	95	3	-4.98489	0.000440533
KRTAP12-3	keratin associated protein 12-3	Complete proteome,Keratin,Polymorphism,Proteomics identification,Reference proteome,Repeat,	0	0	0	96	3	8	52	0.75	-6.11548	0.0044722
KRTAP1-5	keratin associated protein 1-5	Complete proteome,Keratin,Reference proteome,Repeat,	0	0	0	460	4	180	320	1	-8.32193	4.1323e-15
KRTAP16-1	keratin associated protein 16-1	Complete proteome,Keratin,Reference proteome,Repeat,	1	1	0	291	17	94	192.5	4.75	-5.34079	0.00233116
KRTAP17-1	keratin associated protein 17-1	Complete proteome,Keratin,Reference proteome,Repeat,	13	17	5	245	14	96	170.5	12.25	-3.79892	4.35627e-12
KRTAP19-1	keratin associated protein 19-1	Complete proteome,Keratin,Reference proteome,Repeat,	0	0	0	46	3	78	62	0.75	-6.36923	9.08858e-06
KRTAP19-3	keratin associated protein 19-3	Complete proteome,Keratin,Reference proteome,Repeat,	0	0	0	27	1	57	42	0.25	-7.39232	9.87067e-07
KRTAP19-5	keratin associated protein 19-5	Complete proteome,Keratin,Reference proteome,Repeat,	0	0	0	55	1	84	69.5	0.25	-8.11894	2.15424e-10
KRTAP2-1	keratin associated protein 2-1	Complete proteome,Keratin,Reference proteome,Repeat,	0	0	0	262	2	21	141.5	0.5	-8.14466	1.60613e-07
KRTAP2-2	keratin associated protein 2-2	Complete proteome,Keratin,Reference proteome,Repeat,	0	0	0	192	0	14	103	0	-INF	3.19111e-08
KRTAP2-3	keratin associated protein 2-3	Complete proteome,Keratin,Reference proteome,Repeat,	0	0	0	109	0	23	66	0	-INF	5.039e-09
KRTAP2-4	keratin associated protein 2-4	Complete proteome,Keratin,Reference proteome,Repeat,	0	0	0	124	2	18	71	0.5	-7.14975	5.00511e-06
KRTAP3-2	keratin associated protein 3-2	Complete proteome,Keratin,Polymorphism,Reference proteome,Repeat,	0	0	0	389	3	81	235	0.75	-8.29155	3.56571e-12
KRTAP4-1	keratin associated protein 4-1	Complete proteome,Keratin,Polymorphism,Proteomics identification,Reference proteome,Repeat,	0	0	0	188	0	41	114.5	0	-INF	1.34755e-12
KRTAP4-11	keratin associated protein 4-11	Complete proteome,Keratin,Polymorphism,Reference proteome,Repeat,	0	0	0	128	0	10	69	0	-INF	1.07738e-06
KRTAP4-12	keratin associated protein 4-12	Complete proteome,Keratin,Polymorphism,Reference proteome,Repeat,	0	0	0	291	1	40	165.5	0.25	-9.37069	5.24382e-12
KRTAP4-2	keratin associated protein 4-2	Complete proteome,Keratin,Polymorphism,Reference proteome,Repeat,	0	0	0	97	0	20	58.5	0	-INF	2.58689e-08
KRTAP4-3	keratin associated protein 4-3	Complete proteome,Keratin,Polymorphism,Reference proteome,Repeat,	0	0	0	90	0	21	55.5	0	-INF	2.31841e-08
KRTAP4-4	keratin associated protein 4-4	Complete proteome,Keratin,Polymorphism,Reference proteome,Repeat,	0	0	0	147	1	38	92.5	0.25	-8.53138	3.71364e-11
KRTAP4-5	keratin associated protein 4-5	Complete proteome,Keratin,Polymorphism,Reference proteome,Repeat,	0	0	0	79	1	7	43	0.25	-7.42626	0.000153711
KRTAP4-6	keratin associated protein 4-6	Complete proteome,Keratin,Reference proteome,Repeat,	0	0	0	247	0	47	147	0	-INF	1.18272e-13
KRTAP4-7	keratin associated protein 4-7	Complete proteome,Keratin,Polymorphism,Reference proteome,Repeat,	0	0	0	269	2	27	148	0.5	-8.20945	2.05412e-08
KRTAP4-8	keratin associated protein 4-8	Complete proteome,Keratin,Polymorphism,Proteomics identification,Reference proteome,Repeat,	0	0	0	142	0	18	80	0	-INF	1.57306e-08
KRTAP4-9	keratin associated protein 4-9	Complete proteome,Keratin,Polymorphism,Reference proteome,Repeat,	0	0	0	212	1	40	126	0.25	-8.97728	8.28291e-12
KRTAP5-10	keratin associated protein 5-10	Complete proteome,Keratin,Reference proteome,Repeat,	6	2	0	116	0	26	71	2	-5.14975	5.36001e-05
KRTAP5-11	keratin associated protein 5-11	Complete proteome,Keratin,Reference proteome,Repeat,	0	1	0	91	4	20	55.5	1.25	-5.47249	0.000417632
KRTAP5-2	keratin associated protein 5-2	Complete proteome,Keratin,Reference proteome,Repeat,	59	34	28	181	18	41	111	34.75	-1.67547	0.0311925
KRTAP5-3	keratin associated protein 5-3	Complete proteome,Keratin,Polymorphism,Reference proteome,Repeat,	0	0	1	97	2	23	60	0.75	-6.32193	2.41098e-06
KRTAP5-4	keratin associated protein 5-4	Complete proteome,Keratin,Reference proteome,Repeat,	0	2	0	95	4	21	58	1.5	-5.27302	0.00027572
KRTAP5-5	keratin associated protein 5-5	Complete proteome,Keratin,Reference proteome,Repeat,	0	0	0	147	1	28	87.5	0.25	-8.45121	1.7282e-09
KRTAP5-7	keratin associated protein 5-7	Complete proteome,Keratin,Reference proteome,Repeat,	7	6	5	111	6	38	74.5	6	-3.63421	1.60613e-07
KRTAP5-8	keratin associated protein 5-8	Complete proteome,Keratin,Polymorphism,Reference proteome,Repeat,	10	2	4	202	8	42	122	6	-4.34577	3.52489e-06
KRTAP7-1	keratin associated protein 7-1	Complete proteome,Keratin,Reference proteome,Repeat,	0	0	0	58	0	151	104.5	0	-INF	3.56571e-12
KRTAP8-1	keratin associated protein 8-1	Complete proteome,Keratin,Reference proteome,Repeat,	0	0	0	242	0	116	179	0	-INF	6.95795e-21
KRTAP9-2	keratin associated protein 9-2	Complete proteome,Keratin,Polymorphism,Reference proteome,Repeat,	0	0	0	60	1	20	40	0.25	-7.32193	1.27417e-06
KRTAP9-3	keratin associated protein 9-3	Complete proteome,Keratin,Reference proteome,Repeat,	0	0	0	229	1	50	139.5	0.25	-9.12412	3.64802e-13
KRTAP9-4	keratin associated protein 9-4	Complete proteome,Keratin,Polymorphism,Reference proteome,Repeat,	0	0	0	298	0	43	170.5	0	-INF	3.1431e-13
KRTAP9-8	keratin associated protein 9-8	Complete proteome,Keratin,Reference proteome,Repeat,	0	0	0	77	0	25	51	0	-INF	9.77771e-09
KRTAP9-9	keratin associated protein 9-9	Alternative splicing,Complete proteome,Keratin,Polymorphism,Reference proteome,Repeat,	0	0	0	127	0	19	73	0	-INF	1.53449e-08
LAD1	ladinin 1	Basement membrane,Complete proteome,Extracellular matrix,Phosphoprotein,Polymorphism,Proteomics identification,Reference proteome,Repeat,Secreted,	561	733	915	2221	813	2459	2340	755.5	-1.631	0.00834068
LAMB3	laminin subunit beta 3	Amelogenesis imperfecta,Basement membrane,Cell adhesion,Coiled coil,Complete proteome,Direct protein sequencing,Disease mutation,Disulfide bond,Epidermolysis bullosa,Extracellular matrix,Glycoprotein,Laminin EGF-like domain,Polymorphism,Proteomics identification,Reference proteome,Repeat,Secreted,Signal,	859	166	313	2426	302	673	1549.5	410	-1.91811	0.0246608
LCE3A	late cornified envelope 3A	Complete proteome,Keratinization,Polymorphism,Reference proteome,	0	5	0	64	4	43	53.5	2.25	-4.57154	0.000300595
LCE3D	late cornified envelope 3D	Complete proteome,Keratinization,Polymorphism,Reference proteome,	3	131	16	966	138	504	735	72	-3.35168	0.0193028
LCE3E	late cornified envelope 3E	Complete proteome,Keratinization,Reference proteome,	9	37	7	279	38	62	170.5	22.75	-2.90583	0.00615833
LCN2	lipocalin 2	3D-structure,Alternative splicing,Apoptosis,Complete proteome,Direct protein sequencing,Disulfide bond,Glycoprotein,Immunity,Innate immunity,Ion transport,Iron,Iron transport,Proteomics identification,Pyrrolidone carboxylic acid,Reference proteome,Secreted,Signal,Transport,	13	17	19	575	0	139	357	12.25	-4.86507	4.20849e-05
LCT	lactase	Cell membrane,Complete proteome,Disease mutation,Glycosidase,Hydrolase,Membrane,Multifunctional enzyme,Polymorphism,Proteomics identification,Reference proteome,Repeat,Signal,Transmembrane,Transmembrane helix,Zymogen,	96	76	50	8	8	2	5	57.5	3.52356	0.0238118
LDHD	lactate dehydrogenase D	Acetylation,Alternative splicing,Complete proteome,FAD,Flavoprotein,Mitochondrion,Oxidoreductase,Polymorphism,Reference proteome,Transit peptide,	32	18	8	33	24	103	68	20.5	-1.72991	0.0398316
LEP	leptin	3D-structure,Complete proteome,Diabetes mellitus,Disease mutation,Disulfide bond,Obesity,Polymorphism,Reference proteome,Secreted,Signal,	12	13	8	45	14	39	42	11.75	-1.83773	0.00413938
LGALS1	galectin 1	3D-structure,Acetylation,Apoptosis,Complete proteome,Direct protein sequencing,Extracellular matrix,Lectin,Phosphoprotein,Proteomics identification,Reference proteome,Secreted,	6581	1907	2098	16732	3015	3671	10201.5	3400.25	-1.58507	0.0463095
LGALS12	galectin 12	Alternative splicing,Apoptosis,Complete proteome,Lectin,Nucleus,Reference proteome,Repeat,	0	0	1	24	5	78	51	1.5	-5.08746	0.00362899
LGALS9C	galectin 9C	Complete proteome,Lectin,Polymorphism,Reference proteome,Repeat,	2	7	9	45	4	20	32.5	5.5	-2.56294	0.0292515
LGR5	leucine rich repeat containing G protein-coupled receptor 5	3D-structure,Alternative splicing,Cell membrane,Complete proteome,Disulfide bond,G-protein coupled receptor,Glycoprotein,Golgi apparatus,Leucine-rich repeat,Membrane,Polymorphism,Receptor,Reference proteome,Repeat,Signal,Transducer,Transmembrane,Transmembrane helix,	17	8	4	12	7	119	65.5	9	-2.8635	0.00941101
LGSN	lengsin, lens protein with glutamine synthetase domain	Alternative splicing,Complete proteome,Polymorphism,Proteomics identification,Reference proteome,	491	631	268	168	532	10	89	480.5	2.43266	0.0491463
LHX4	LIM homeobox 4	Chromosomal rearrangement,Complete proteome,Disease mutation,DNA-binding,Dwarfism,Homeobox,LIM domain,Metal-binding,Nucleus,Phosphoprotein,Polymorphism,Proto-oncogene,Reference proteome,Repeat,Transcription,Transcription regulation,Zinc,	463	309	166	89	146	30	59.5	271	2.18733	0.00733895
LIN28B	lin-28 homolog B	3D-structure,Alternative splicing,Complete proteome,Cytoplasm,Metal-binding,Nucleus,Phosphoprotein,Reference proteome,Repeat,RNA-binding,RNA-mediated gene silencing,Zinc,Zinc-finger,	123	212	216	45	146	22	33.5	174.25	2.37893	0.00571569
LINC00162	P38 Inhibited Cutaneous Squamous Cell Carcinoma Associated LincRNA	NA	6	2	3	10	4	39	24.5	3.75	-2.70782	0.0240984
LINC00173	long intergenic non-protein coding RNA 173	Complete proteome,Reference proteome,	8	20	18	264	32	45	154.5	19.5	-2.98606	0.00591841
LINC00240	long intergenic non-protein coding RNA 240	NA	5	4	3	166	7	13	89.5	4.75	-4.23589	0.000313672
LINC00261	long intergenic non-protein coding RNA 261	NA	33	7	2	746	10	102	424	13	-5.02748	8.3915e-07
LINC00461	long intergenic non-protein coding RNA 461	NA	462	421	205	41	242	32	36.5	332.5	3.18739	3.59884e-12
LINC00526	long intergenic non-protein coding RNA 526	Complete proteome,Polymorphism,Reference proteome,	366	445	240	116	181	53	84.5	308	1.86591	0.0039033
LINC00616	long intergenic non-protein coding RNA 616	NA	0	0	0	146	0	9	77.5	0	-INF	1.14602e-06
LINC00673	long intergenic non-protein coding RNA 673	NA	66	75	39	353	53	201	277	58.25	-2.24956	1.18272e-13
LINC00707	long intergenic non-protein coding RNA 707	NA	20	18	4	144	9	8	76	12.75	-2.5755	0.044338
LINC00839	long intergenic non-protein coding RNA 839	NA	53	39	16	150	19	44	97	31.75	-1.61123	0.0129357
LMAN1L	lectin, mannose binding 1 like	Alternative splicing,Complete proteome,Disulfide bond,Glycoprotein,Lectin,Membrane,Polymorphism,Reference proteome,Signal,Transmembrane,Transmembrane helix,	20	73	5	0	48	0	0	36.5	INF	0.00172718
LMOD2	leiomodin 2	3D-structure,Actin-binding,Alternative splicing,Coiled coil,Complete proteome,Cytoplasm,Cytoskeleton,Phosphoprotein,Proteomics identification,Reference proteome,	111	1337	277	70	759	15	42.5	621	3.86906	0.00392392
LOC100127983	uncharacterized LOC100127983	NA	300	572	207	136	321	71	103.5	350	1.75772	0.0149011
LOC100128239	uncharacterized LOC100128239	NA	88	243	71	48	134	10	29	134	2.20811	0.0450933
LOC100128252	uncharacterized LOC100128252	NA	1522	1399	891	160	696	225	192.5	1127	2.54956	0.000417632
LOC100128770	uncharacterized LOC100128770	Complete proteome,Polymorphism,Reference proteome,	54	21	47	195	42	111	153	41	-1.89984	0.00876512
LOC100128881	uncharacterized LOC100128881	NA	506	1089	492	154	386	131	142.5	618.25	2.11723	0.007024
LOC100129175	uncharacterized LOC100129175	NA	241	232	132	45	62	3	24	166.75	2.79658	0.028931
LOC100131726	uncharacterized LOC100131726	NA	0	0	1	48	3	4	26	1	-4.70044	0.0457416
LOC100144602	uncharacterized LOC100144602	NA	0	0	0	44	0	2	23	0	-INF	0.00573644
LOC100270746	uncharacterized LOC100270746	NA	0	2	0	117	1	13	65	0.75	-6.43741	1.02885e-05
LOC100271722	uncharacterized LOC100271722	NA	149	274	120	58	226	40	49	192.25	1.97213	0.0153475
LOC100288069	uncharacterized LOC100288069	NA	51	59	31	4	30	9	6.5	42.75	2.71741	0.0212811
LOC100288346	uncharacterized LOC100288346	NA	133	122	97	47	86	11	29	109.5	1.91681	0.0254431
LOC100288911	uncharacterized LOC100288911	NA	22	6	9	106	11	47	76.5	12	-2.67243	0.000364326
LOC100289019	uncharacterized LOC100289019	NA	1814	2658	915	655	955	400	527.5	1585.5	1.58769	0.032111
LOC100289650	uncharacterized LOC100289650	NA	0	2	2	55	2	5	30	1.5	-4.32193	0.0139609
LOC100506060	uncharacterized LOC100506060	NA	366	549	240	149	239	66	107.5	348.5	1.69682	0.009269
LOC100506548	uncharacterized LOC100506548	NA	2175	4115	1605	937	1760	463	700	2413.75	1.78585	0.00548351
LOC100507091	uncharacterized LOC100507091	NA	16	54	14	4	24	2	3	27	3.16993	0.0374231
LOC100507206	uncharacterized LOC100507206	NA	350	201	41	2	242	18	10	208.5	4.38198	0.00766058
LOC100507412	uncharacterized LOC100507412	NA	98	57	53	3182	184	110	1646	98	-4.07004	0.00161297
LOC100507651	uncharacterized LOC100507651	NA	4	1	1	12	1	19	15.5	1.75	-3.14684	0.0184827
LOC151009	uncharacterized LOC151009	NA	540	966	227	142	193	47	94.5	481.5	2.34915	0.0241627
LOC155060	AI894139 pseudogene	Membrane,Transmembrane,Transmembrane helix,	1216	1492	667	222	552	162	192	981.75	2.35425	2.01999e-05
LOC200726	hCG1657980	NA	74	84	31	2	44	0	1	58.25	5.86419	2.47066e-07
LOC201617	uncharacterized LOC201617	NA	57	144	21	3	3	1	2	56.25	4.81378	0.0279521
LOC256021	uncharacterized LOC256021	NA	11	10	5	59	9	43	51	8.75	-2.54314	2.22695e-05
LOC283143	uncharacterized LOC283143	NA	30	33	29	162	29	84	123	30.25	-2.02365	1.50261e-05
LOC283174	uncharacterized LOC283174	NA	1258	6659	2872	965	4874	141	553	3915.75	2.82394	0.0175687
LOC283683	uncharacterized LOC283683	NA	109	263	62	38	61	14	26	123.75	2.25084	0.0488709
LOC283731	uncharacterized LOC283731	NA	1212	1654	834	430	555	90	260	1063.75	2.03258	0.024381
LOC283856	uncharacterized LOC283856	NA	106	80	28	23	78	12	17.5	73	2.06054	0.0464596
LOC285484	uncharacterized LOC285484	NA	24	39	14	4	46	3	3.5	30.75	3.13516	0.0247716
LOC286367	uncharacterized LOC286367	NA	747	2335	385	240	356	67	153.5	955.75	2.63839	0.0321865
LOC339166	uncharacterized LOC339166	NA	12	10	4	37	0	35	36	6.5	-2.46949	0.0314324
LOC389765	kinesin family member 27 pseudogene	NA	129	191	100	31	70	21	26	122.5	2.2362	0.00362582
LOC389834	ankyrin repeat domain 57 pseudogene	NA	632	1871	931	340	1047	209	274.5	1120.25	2.02894	0.0171006
LOC400680	uncharacterized LOC400680	NA	29	111	24	10	50	7	8.5	53.5	2.654	0.0494872
LOC541471	uncharacterized LOC541471	NA	199	40	37	1119	114	64	591.5	97.5	-2.6009	0.0456604
LOC642852	uncharacterized LOC642852	NA	1963	2756	851	396	1058	230	313	1657	2.40434	2.4949e-05
LOC643669	uncharacterized LOC643669	NA	49814	110582	26652	11834	22866	354	6094	52478.5	3.10627	0.0471218
LOC645166	lymphocyte-specific protein 1 pseudogene	NA	1237	971	399	123	290	92	107.5	724.25	2.75215	0.000705116
LOC645249	uncharacterized LOC645249	NA	200	391	121	42	73	1	21.5	196.25	3.19028	0.0358328
LOC646278	uncharacterized LOC646278	NA	132	206	79	45	109	11	28	131.5	2.23156	0.00644729
LOC728431	uncharacterized LOC728431	NA	73	36	36	235	63	109	172	52	-1.72583	0.00283411
LOC729683	uncharacterized LOC729683	NA	523	763	330	192	290	113	152.5	476.5	1.64367	0.0153521
LOC729737	uncharacterized LOC729737	NA	395	750	229	109	420	81	95	448.5	2.23911	0.00125097
LOC90246	uncharacterized LOC90246	NA	38	13	12	457	20	33	245	20.75	-3.5616	0.000810927
LONRF2	LON peptidase N-terminal domain and ring finger 2	Alternative splicing,Complete proteome,Metal-binding,Polymorphism,Reference proteome,Repeat,TPR repeat,Zinc,Zinc-finger,	8167	12063	4460	839	1092	147	493	6445.5	3.70863	0.0014879
LOXL1	lysyl oxidase like 1	Cleavage on pair of basic residues,Complete proteome,Copper,Disulfide bond,Glaucoma,LTQ,Metal-binding,Oxidoreductase,Polymorphism,Proteomics identification,Reference proteome,Secreted,Signal,TPQ,	3956	5802	2492	1376	3560	972	1174	3952.5	1.75133	0.000345592
LOXL1-AS1	LOXL1 antisense RNA 1	NA	794	1381	516	205	394	175	190	771.25	2.0212	0.0159062
LRFN5	leucine rich repeat and fibronectin type III domain containing 5	Complete proteome,Disulfide bond,Glycoprotein,Immunoglobulin domain,Leucine-rich repeat,Membrane,Proteomics identification,Reference proteome,Repeat,Signal,Transmembrane,Transmembrane helix,	570	68	115	13	92	22	17.5	211.25	3.59352	0.0225369
LRP8	LDL receptor related protein 8	3D-structure,Alternative splicing,Calcium,Cell membrane,Complete proteome,Disulfide bond,EGF-like domain,Endocytosis,Glycoprotein,Lipoprotein,Membrane,Phosphoprotein,Polymorphism,Proteomics identification,Receptor,Reference proteome,Repeat,Secreted,Signal,Transmembrane,Transmembrane helix,Ubl conjugation,	6486	10044	4174	1549	2299	509	1029	5750.75	2.48251	0.00247671
LRRC14B	leucine rich repeat containing 14B	Complete proteome,Leucine-rich repeat,Reference proteome,Repeat,	82	132	9	2	4	1	1.5	56.75	5.24159	0.025501
LRRC26	leucine rich repeat containing 26	Alternative splicing,Cell membrane,Complete proteome,Cytoplasm,Cytoskeleton,Direct protein sequencing,Disulfide bond,Glycoprotein,Ion channel,Ion transport,Leucine-rich repeat,Membrane,Reference proteome,Repeat,Signal,Transmembrane,Transmembrane helix,Transport,	45	9	23	357	26	39	198	25.75	-2.94286	0.00991956
LRRC38	leucine rich repeat containing 38	Cell membrane,Complete proteome,Disulfide bond,Ion channel,Ion transport,Leucine-rich repeat,Membrane,Polymorphism,Reference proteome,Repeat,Signal,Transmembrane,Transmembrane helix,Transport,	163	519	288	57	662	8	32.5	408	3.65006	0.000904276
LRRC73	leucine rich repeat containing 73	Complete proteome,Leucine-rich repeat,Reference proteome,Repeat,	14	2	3	370	3	14	192	5.5	-5.12553	0.000115866
LRRN2	leucine rich repeat neuronal 2	Complete proteome,Disulfide bond,Glycoprotein,Immunoglobulin domain,Leucine-rich repeat,Membrane,Polymorphism,Reference proteome,Repeat,Signal,Transmembrane,Transmembrane helix,	23	48	6	292	37	59	175.5	28.5	-2.62244	0.00540045
LTF	lactotransferrin	3D-structure,Alternative promoter usage,Antibiotic,Antimicrobial,Complete proteome,Cytoplasm,Direct protein sequencing,Disulfide bond,DNA-binding,Glycoprotein,Heparin-binding,Hydrolase,Immunity,Ion transport,Iron,Iron transport,Metal-binding,Nucleus,Osteogenesis,Phosphoprotein,Polymorphism,Protease,Proteomics identification,Reference proteome,Repeat,Secreted,Serine protease,Signal,Transcription,T…	94	55	24	3024	139	796	1910	78	-4.61395	5.98581e-09
LY6D	lymphocyte antigen 6 complex, locus D	Cell adhesion,Cell membrane,Complete proteome,Direct protein sequencing,Disulfide bond,Glycoprotein,GPI-anchor,Lipoprotein,Membrane,Polymorphism,Reference proteome,Signal,	375	330	722	2419	1038	2761	2590	616.25	-2.07136	0.0241015
LYPD3	LY6/PLAUR domain containing 3	Cell membrane,Complete proteome,Direct protein sequencing,Glycoprotein,GPI-anchor,Lipoprotein,Membrane,Reference proteome,Repeat,Signal,	850	848	1561	2943	1235	5697	4320	1123.5	-1.94303	0.0149194
LYPD6	LY6/PLAUR domain containing 6	Alternative splicing,Complete proteome,Direct protein sequencing,Glycoprotein,Reference proteome,Secreted,Signal,	250	512	250	125	217	52	88.5	307.25	1.79566	0.023063
MAATS1	MYCBP associated and testis expressed 1	Alternative promoter usage,Alternative splicing,Coiled coil,Complete proteome,Cytoplasm,Membrane,Mitochondrion,Phosphoprotein,Polymorphism,Reference proteome,Transmembrane,Transmembrane helix,	45	26	24	612	41	35	323.5	34	-3.25016	0.00341721
MAB21L1	mab-21 like 1	3D-structure,Complete proteome,Developmental protein,Nucleus,Polymorphism,Reference proteome,	6	17	18	45	13	119	82	13.5	-2.60266	0.00689489
MAEL	maelstrom spermatogenic transposon silencer	3D-structure,Alternative splicing,Complete proteome,Cytoplasm,Developmental protein,Differentiation,DNA-binding,Meiosis,Nucleus,Polymorphism,Proteomics identification,Reference proteome,RNA-mediated gene silencing,Spermatogenesis,	85	129	39	6	10	2	4	65.75	4.03892	0.00732536
MAP6	microtubule associated protein 6	Alternative splicing,Calmodulin-binding,Complete proteome,Cytoplasm,Cytoskeleton,Golgi apparatus,Lipoprotein,Microtubule,Palmitate,Phosphoprotein,Polymorphism,Reference proteome,Transport,	167	25	30	266	80	226	246	75.5	-1.70411	0.0481653
MAPK4	mitogen-activated protein kinase 4	ATP-binding,Cell cycle,Complete proteome,Cytoplasm,Kinase,Nucleotide-binding,Nucleus,Phosphoprotein,Polymorphism,Proteomics identification,Reference proteome,Serine/threonine-protein kinase,Transferase,	469	1282	711	89	172	67	78	658.5	3.07764	0.00600231
MARK1	microtubule affinity regulating kinase 1	3D-structure,Alternative splicing,ATP-binding,Autism,Autism spectrum disorder,Cell membrane,Complete proteome,Cytoplasm,Cytoskeleton,Kinase,Lipid-binding,Magnesium,Membrane,Metal-binding,Nucleotide-binding,Phosphoprotein,Polymorphism,Proteomics identification,Reference proteome,Serine/threonine-protein kinase,Transferase,Wnt signaling pathway,	647	2209	821	341	1349	155	248	1256.5	2.341	0.00751357
MCM4	minichromosome maintenance complex component 4	Acetylation,ATP-binding,Cell cycle,Complete proteome,DNA replication,DNA-binding,Helicase,Hydrolase,Nucleotide-binding,Nucleus,Phosphoprotein,Polymorphism,Proteomics identification,Reference proteome,Ubl conjugation,	8183	10455	7130	2348	4154	1643	1995.5	7480.5	1.90638	0.00420471
MDGA1	MAM domain containing glycosylphosphatidylinositol anchor 1	Alternative splicing,Cell membrane,Complete proteome,Developmental protein,Differentiation,Disulfide bond,Glycoprotein,GPI-anchor,Immunoglobulin domain,Lipoprotein,Membrane,Neurogenesis,Polymorphism,Proteomics identification,Reference proteome,Repeat,Signal,	233	83	101	580	58	339	459.5	118.75	-1.95214	0.00133961
MEP1A	meprin A subunit alpha	Complete proteome,Disulfide bond,EGF-like domain,Glycoprotein,Hydrolase,Membrane,Metal-binding,Metalloprotease,Polymorphism,Protease,Proteomics identification,Reference proteome,Signal,Transmembrane,Transmembrane helix,Zinc,Zymogen,	2	2	2	12	4	17	14.5	2.5	-2.53605	0.0465791
METRNL	meteorin like, glial cell differentiation regulator	Alternative splicing,Complete proteome,Hormone,Proteomics identification,Reference proteome,Secreted,Signal,	736	173	344	1280	384	1281	1280.5	409.25	-1.64565	0.0163219
MEX3B	mex-3 RNA binding family member B	Alternative splicing,Complete proteome,Cytoplasm,Metal-binding,Nucleus,Phosphoprotein,Reference proteome,Repeat,RNA-binding,Zinc,Zinc-finger,	1019	1346	622	95	642	232	163.5	907.25	2.47221	0.0221003
MFAP4	microfibrillar associated protein 4	Alternative splicing,Calcium,Cell adhesion,Complete proteome,Direct protein sequencing,Extracellular matrix,Glycoprotein,Polymorphism,Proteomics identification,Reference proteome,Secreted,Signal,	1169	323	407	2461	1200	4871	3666	774.75	-2.2424	0.00627848
MICALCL	MICAL C-terminal like	Coiled coil,Complete proteome,Cytoplasm,Developmental protein,Differentiation,Phosphoprotein,Polymorphism,Reference proteome,Spermatogenesis,	36	33	48	95	22	115	105	34.75	-1.5953	0.0255986
MIR1260A	microRNA 1260a	NA	158	149	46	25	107	3	14	115	3.03814	0.00236177
MIR1279	microRNA 1279	NA	249	298	141	32	88	36	34	194	2.51245	0.00430535
MIR140	microRNA 140	NA	156	332	101	24	98	6	15	171.75	3.51728	2.98597e-05
MIR205HG	MIR205 host gene	NA	123	67	251	710	186	711	710.5	156.75	-2.18037	0.0232707
MIR3120	microRNA 3120	NA	19	20	15	101	30	34	67.5	21	-1.6845	0.0307089
MIR4712	microRNA 4712	NA	59	91	31	8	27	6	7	52	2.89308	0.00664382
MLK7-AS1	MLK7 antisense RNA 1	NA	923	1336	520	83	309	53	68	772	3.50499	2.47066e-07
MLLT11	myeloid/lymphoid or mixed-lineage leukemia; translocated to, 11	Chromosomal rearrangement,Complete proteome,Cytoplasm,Cytoskeleton,Nucleus,Phosphoprotein,Proto-oncogene,Reference proteome,Ubl conjugation,	2699	1578	787	649	1405	242	445.5	1617.25	1.86005	0.0150384
MLPH	melanophilin	Alternative splicing,Coiled coil,Complete proteome,Cytoplasm,Disease mutation,Metal-binding,Polymorphism,Proteomics identification,Reference proteome,Repeat,Zinc,Zinc-finger,	98	27	25	2119	114	206	1162.5	66	-4.13862	0.000149852
MLXIPL	MLX interacting protein like	Alternative splicing,Coiled coil,Complete proteome,DNA-binding,Nucleus,Phosphoprotein,Polymorphism,Proteomics identification,Reference proteome,Repressor,Transcription,Transcription regulation,Williams-Beuren syndrome,	1465	4072	876	413	392	112	262.5	1701.25	2.69621	0.0398534
MMP17	matrix metallopeptidase 17	Alternative splicing,Calcium,Cell membrane,Cleavage on pair of basic residues,Complete proteome,Disulfide bond,Extracellular matrix,Glycoprotein,GPI-anchor,Hydrolase,Lipoprotein,Membrane,Metal-binding,Metalloprotease,Protease,Proteomics identification,Reference proteome,Repeat,Secreted,Signal,Zinc,Zymogen,	134	44	51	311	65	189	250	73.5	-1.76611	0.00190691
MMP3	matrix metallopeptidase 3	3D-structure,Calcium,Collagen degradation,Complete proteome,Direct protein sequencing,Disulfide bond,Extracellular matrix,Glycoprotein,Hydrolase,Metal-binding,Metalloprotease,Polymorphism,Protease,Proteomics identification,Reference proteome,Repeat,Secreted,Signal,Zinc,Zymogen,	56	4	11	657	14	30	343.5	21.25	-4.01478	0.00392392
MMP9	matrix metallopeptidase 9	3D-structure,Calcium,Collagen degradation,Complete proteome,Direct protein sequencing,Disulfide bond,Extracellular matrix,Glycoprotein,Hydrolase,Metal-binding,Metalloprotease,Polymorphism,Protease,Reference proteome,Repeat,Secreted,Signal,Zinc,Zymogen,	2434	2484	3154	13687	1235	4818	9252.5	2326.75	-1.99153	0.00377171
MN1	MN1 proto-oncogene, transcriptional regulator	Acetylation,Activator,Chromosomal rearrangement,Coiled coil,Complete proteome,Developmental protein,Phosphoprotein,Polymorphism,Proteomics identification,Reference proteome,Transcription,Transcription regulation,Tumor suppressor,	147	53	70	122	70	426	274	85	-1.68864	0.0309356
MNX1	motor neuron and pancreas homeobox 1	Acetylation,Alternative splicing,Complete proteome,Disease mutation,DNA-binding,Homeobox,Nucleus,Phosphoprotein,Proteomics identification,Reference proteome,Transcription,Transcription regulation,	454	681	467	98	230	25	61.5	458	2.89669	0.000245699
MOGAT2	monoacylglycerol O-acyltransferase 2	Acyltransferase,Alternative splicing,Complete proteome,Endoplasmic reticulum,Glycerol metabolism,Lipid biosynthesis,Lipid metabolism,Membrane,Polymorphism,Reference proteome,Transferase,Transmembrane,Transmembrane helix,	3	0	1	3	0	33	18	1	-4.16993	0.0409501
MPPED2	metallophosphoesterase domain containing 2	Alternative splicing,Cobalt,Complete proteome,Hydrolase,Manganese,Metal-binding,Polymorphism,Proteomics identification,Reference proteome,	921	2242	747	423	624	87	255	1133.5	2.15222	0.0351677
MRAP2	melanocortin 2 receptor accessory protein 2	Cell membrane,Complete proteome,Endoplasmic reticulum,Glycoprotein,Membrane,Obesity,Phosphoprotein,Polymorphism,Reference proteome,Transmembrane,Transmembrane helix,	1394	1338	499	266	903	52	159	1033.5	2.70044	0.000405542
MS4A15	membrane spanning 4-domains A15	Alternative splicing,Complete proteome,Membrane,Polymorphism,Receptor,Reference proteome,Transmembrane,Transmembrane helix,	0	0	0	42	1	3	22.5	0.25	-6.49185	0.00908333
MSX2	msh homeobox 2	Complete proteome,Craniosynostosis,Developmental protein,Disease mutation,DNA-binding,Homeobox,Nucleus,Osteogenesis,Polymorphism,Proteomics identification,Reference proteome,Repressor,Transcription,Transcription regulation,	39	11	12	110	19	128	119	20.25	-2.55497	0.000175863
MT4	metallothionein 4	Complete proteome,Copper,Metal-binding,Metal-thiolate cluster,Polymorphism,Reference proteome,Zinc,	0	2	0	210	6	30	120	2	-5.90689	0.000120177
MTAP	methylthioadenosine phosphorylase	3D-structure,Acetylation,Alternative splicing,Complete proteome,Cytoplasm,Glycosyltransferase,Nucleus,Polymorphism,Proteomics identification,Purine salvage,Reference proteome,Transferase,	1354	1903	905	481	1109	336	408.5	1317.75	1.68967	0.00027512
MTMR7	myotubularin related protein 7	Alternative splicing,Coiled coil,Complete proteome,Cytoplasm,Hydrolase,Phosphoprotein,Polymorphism,Reference proteome,	1523	2063	754	167	671	130	148.5	1252.75	3.07656	4.86617e-08
MYEF2	myelin expression factor 2	Alternative splicing,Complete proteome,DNA-binding,Nucleus,Phosphoprotein,Polymorphism,Proteomics identification,Reference proteome,Repeat,Repressor,RNA-binding,Transcription,	2984	5135	2088	1524	2138	374	949	3086.25	1.70137	0.048322
MYH2	myosin heavy chain 2	Actin-binding,Alternative splicing,ATP-binding,Calmodulin-binding,Coiled coil,Complete proteome,Cytoplasm,Disease mutation,Isopeptide bond,Methylation,Motor protein,Muscle protein,Myosin,Nucleotide-binding,Phosphoprotein,Polymorphism,Proteomics identification,Reference proteome,Thick filament,Ubl conjugation,	2	2	0	1	1	42	21.5	1.25	-4.10434	0.0268239
MYO3A	myosin IIIA	Actin-binding,Alternative splicing,ATP-binding,Complete proteome,Cytoplasm,Cytoskeleton,Deafness,Hearing,Kinase,Motor protein,Myosin,Non-syndromic deafness,Nucleotide-binding,Polymorphism,Proteomics identification,Reference proteome,Repeat,Sensory transduction,Serine/threonine-protein kinase,Transferase,Vision,	9	6	4	714	11	25	369.5	7.5	-5.62254	1.27417e-06
MYO5C	myosin VC	3D-structure,Acetylation,Actin-binding,Alternative splicing,ATP-binding,Calmodulin-binding,Coiled coil,Complete proteome,Direct protein sequencing,Motor protein,Myosin,Nucleotide-binding,Polymorphism,Proteomics identification,Reference proteome,Repeat,	984	2003	964	450	622	242	346	1143.25	1.7243	0.0426267
MYT1L	myelin transcription factor 1 like	Alternative splicing,Autism spectrum disorder,Coiled coil,Complete proteome,Developmental protein,Differentiation,DNA-binding,Mental retardation,Metal-binding,Neurogenesis,Nucleus,Phosphoprotein,Proteomics identification,Reference proteome,Repeat,Transcription,Transcription regulation,Zinc,Zinc-finger,	951	1646	552	40	143	30	35	823	4.55547	9.70126e-06
NAA16	N	Alternative splicing,Coiled coil,Complete proteome,Polymorphism,Receptor,Reference proteome,Repeat,TPR repeat,	1352	2063	962	320	802	378	349	1294.75	1.89137	0.0237698
NAE1	NEDD8 activating enzyme E1 subunit 1	3D-structure,Acetylation,Alternative splicing,Apoptosis,Cell cycle,Cell membrane,Complete proteome,Membrane,Polymorphism,Proteomics identification,Reference proteome,Ubl conjugation,Ubl conjugation pathway,	3319	3322	1572	705	1845	686	695.5	2514.5	1.85415	0.00114247
NAP1L3	nucleosome assembly protein 1 like 3	Complete proteome,Nucleus,Polymorphism,Proteomics identification,Reference proteome,	943	648	406	93	349	136	114.5	586.5	2.35678	0.00694516
NAT16	N-acetyltransferase 16	Acyltransferase,Alternative splicing,Complete proteome,Polymorphism,Reference proteome,Transferase,	460	111	34	5	13	4	4.5	154.5	5.10154	0.00882569
NAT8L	N-acetyltransferase 8 like	Acyltransferase,Complete proteome,Cytoplasm,Endoplasmic reticulum,Membrane,Microsome,Mitochondrion,Proteomics identification,Reference proteome,Transferase,Transmembrane,Transmembrane helix,	1143	1706	729	106	398	203	154.5	994	2.68564	0.016269
NAV2	neuron navigator 2	3D-structure,Alternative splicing,ATP-binding,Coiled coil,Complete proteome,Helicase,Hydrolase,Nucleotide-binding,Nucleus,Phosphoprotein,Polymorphism,Proteomics identification,Reference proteome,	4951	5172	3341	719	936	454	586.5	3600	2.61779	0.00723563
NBEA	neurobeachin	3D-structure,Alternative splicing,Complete proteome,Cytoplasm,Membrane,Phosphoprotein,Polymorphism,Proteomics identification,Reference proteome,Repeat,Signal,WD repeat,	1826	3202	886	116	467	133	124.5	1595.25	3.67956	0.000129748
NCAN	neurocan	Calcium,Cell adhesion,Complete proteome,Disulfide bond,EGF-like domain,Glycoprotein,Hyaluronic acid,Immunoglobulin domain,Lectin,Membrane,Polymorphism,Proteoglycan,Proteomics identification,Reference proteome,Repeat,Secreted,Signal,Sushi,Transmembrane,Transmembrane helix,	1727	896	464	54	1402	150	102	1122.25	3.45975	0.00219546
NCCRP1	non-specific cytotoxic cell receptor protein 1 homolog	Complete proteome,Cytoplasm,Phosphoprotein,Reference proteome,	129	275	266	544	553	2233	1388.5	305.75	-2.1831	0.0326631
NCR3LG1	natural killer cell cytotoxicity receptor 3 ligand 1	3D-structure,Cell membrane,Complete proteome,Disulfide bond,Glycoprotein,Immunoglobulin domain,Membrane,Reference proteome,Repeat,Signal,Transmembrane,Transmembrane helix,	121	339	106	8	92	23	15.5	164.5	3.40775	0.00616017
NDUFA4L2	NDUFA4, mitochondrial complex associated like 2	Complete proteome,Membrane,Proteomics identification,Reference proteome,Transmembrane,Transmembrane helix,Ubiquinone,	743	415	682	4846	1043	791	2818.5	720.75	-1.96736	0.0475565
NECAB1	N-terminal EF-hand calcium binding protein 1	Alternative splicing,Calcium,Coiled coil,Complete proteome,Cytoplasm,Metal-binding,Phosphoprotein,Reference proteome,Repeat,	777	1579	444	249	830	147	198	907.5	2.1964	0.00164859
NEFH	neurofilament heavy polypeptide	Alternative splicing,Amyotrophic lateral sclerosis,Coiled coil,Complete proteome,Disease mutation,Intermediate filament,Neurodegeneration,Phosphoprotein,Polymorphism,Reference proteome,Repeat,	8611	15724	5118	869	3519	249	559	8243	3.88225	8.1454e-08
NEFL	neurofilament, light polypeptide	Acetylation,Charcot-Marie-Tooth disease,Coiled coil,Complete proteome,Direct protein sequencing,Disease mutation,Glycoprotein,Intermediate filament,Neurodegeneration,Neuropathy,Phosphoprotein,Polymorphism,Proteomics identification,Reference proteome,Ubl conjugation,	13296	6566	2674	337	5163	145	241	6924.75	4.84466	1.65303e-14
NEFM	neurofilament, medium polypeptide	Acetylation,Alternative splicing,Coiled coil,Complete proteome,Direct protein sequencing,Glycoprotein,Intermediate filament,Phosphoprotein,Polymorphism,Proteomics identification,Reference proteome,Repeat,	26823	16152	9353	1098	20254	219	658.5	18145.5	4.78428	1.97977e-12
NEK1	NIMA related kinase 1	3D-structure,Alternative splicing,ATP-binding,Cell cycle,Cell division,Ciliopathy,Cilium biogenesis/degradation,Complete proteome,Cytoplasm,Cytoskeleton,Kinase,Magnesium,Metal-binding,Mitosis,Nucleotide-binding,Nucleus,Phosphoprotein,Polymorphism,Proteomics identification,Reference proteome,Serine/threonine-protein kinase,Transferase,Tyrosine-protein kinase,	685	898	371	143	389	190	166.5	585.75	1.81476	0.0467276
NELL2	neural EGFL like 2	Alternative splicing,Calcium,Coiled coil,Complete proteome,Direct protein sequencing,Disulfide bond,EGF-like domain,Glycoprotein,Kinase,Membrane,Polymorphism,Proteomics identification,Reference proteome,Repeat,Secreted,Signal,Transferase,Transmembrane,Transmembrane helix,	1891	2273	1662	725	1871	281	503	1924.25	1.93567	0.000541174
NEUROG2	neurogenin 2	Activator,Complete proteome,Developmental protein,Differentiation,DNA-binding,Neurogenesis,Nucleus,Reference proteome,Transcription,Transcription regulation,	119	35	21	4	154	1	2.5	82.25	5.04002	0.000708041
NFE2	nuclear factor, erythroid 2	3D-structure,Activator,Coiled coil,Complete proteome,Cytoplasm,DNA-binding,Isopeptide bond,Nucleus,Phosphoprotein,Proteomics identification,Reference proteome,Transcription,Transcription regulation,Ubl conjugation,	6	17	19	78	11	42	60	13.25	-2.17897	0.0182383
NFIB	nuclear factor I B	Activator,Alternative splicing,Complete proteome,DNA replication,DNA-binding,Nucleus,Phosphoprotein,Proteomics identification,Reference proteome,Transcription,Transcription regulation,	7602	8763	4944	1365	7043	1634	1499.5	7088	2.2409	0.000268828
NGB	neuroglobin	3D-structure,Apoptosis,Complete proteome,Cytoplasm,Disulfide bond,Heme,Iron,Metal-binding,Mitochondrion,Oxygen transport,Phosphoprotein,Reference proteome,Transport,	1283	1287	371	250	1177	19	134.5	1029.5	2.93627	0.0119931
NHLH1	nescient helix-loop-helix 1	Complete proteome,Developmental protein,Differentiation,DNA-binding,Nucleus,Reference proteome,Transcription,Transcription regulation,	10637	7118	3601	1330	1983	74	702	5834.75	3.05513	0.0253354
NHLH2	nescient helix-loop-helix 2	Complete proteome,Developmental protein,Differentiation,DNA-binding,Nucleus,Proteomics identification,Reference proteome,Transcription,Transcription regulation,	425	989	578	137	467	31	84	614.75	2.87154	0.000345592
NIM1	NIM1 Serine/Threonine Protein Kinase	NA	1532	2330	898	590	768	99	344.5	1382	2.00418	0.0460871
NIPSNAP3B	nipsnap homolog 3B	Complete proteome,Polymorphism,Proteomics identification,Reference proteome,	177	524	98	25	89	33	29	222	2.93643	0.0242189
NKAIN2	Na+/K+ transporting ATPase interacting 2	Alternative splicing,Cell membrane,Chromosomal rearrangement,Complete proteome,Membrane,Reference proteome,Transmembrane,Transmembrane helix,	89	26	21	11	198	3	7	83.5	3.57635	0.0341207
NKX2-2	NK2 homeobox 2	Activator,Complete proteome,Developmental protein,DNA-binding,Homeobox,Nucleus,Reference proteome,Transcription,Transcription regulation,	1	0	3	1683	6	63	873	2.5	-8.44791	9.58096e-09
NKX6-1	NK6 homeobox 1	Activator,Complete proteome,Developmental protein,DNA-binding,Homeobox,Nucleus,Proteomics identification,Reference proteome,Repressor,Transcription,Transcription regulation,	7	3	0	232	1	12	122	2.75	-5.47131	9.20849e-05
NMRK2	nicotinamide riboside kinase 2	Alternative splicing,ATP-binding,Complete proteome,Kinase,Magnesium,Metal-binding,Nucleotide-binding,Polymorphism,Proteomics identification,Pyridine nucleotide biosynthesis,Reference proteome,Transferase,	371	445	72	11	12	8	9.5	225	4.56585	0.0090473
NOL4	nucleolar protein 4	Alternative splicing,Complete proteome,Nucleus,Proteomics identification,Reference proteome,	733	862	533	130	93	22	76	555.25	2.86907	0.0281032
NOS1	nitric oxide synthase 1	3D-structure,Alternative splicing,Calmodulin-binding,Cell membrane,Cell projection,Complete proteome,FAD,Flavoprotein,FMN,Heme,Iron,Membrane,Metal-binding,NADP,Oxidoreductase,Phosphoprotein,Polymorphism,Proteomics identification,Reference proteome,Ubl conjugation,	48	56	30	97	65	290	193.5	49.75	-1.95957	0.007024
NPAS1	neuronal PAS domain protein 1	Alternative splicing,Complete proteome,DNA-binding,Nucleus,Reference proteome,Repeat,Transcription,Transcription regulation,	23	20	13	67	6	57	62	15.5	-2	0.00124853
NPBWR1	neuropeptides B/W receptor 1	Cell membrane,Complete proteome,Disulfide bond,G-protein coupled receptor,Glycoprotein,Membrane,Polymorphism,Receptor,Reference proteome,Transducer,Transmembrane,Transmembrane helix,	23	101	7	0	6	1	0.5	34.25	6.09803	0.0325657
NPHS1	NPHS1, nephrin	3D-structure,Alternative splicing,Cell adhesion,Cell membrane,Complete proteome,Developmental protein,Disease mutation,Disulfide bond,Glycoprotein,Immunoglobulin domain,Membrane,Myogenesis,Phosphoprotein,Polymorphism,Reference proteome,Repeat,Signal,Transmembrane,Transmembrane helix,	1619	1146	1249	80	425	17	48.5	1109.75	4.51611	2.5448e-08
NR2C2	nuclear receptor subfamily 2 group C member 2	3D-structure,Acetylation,Activator,Alternative splicing,Complete proteome,Differentiation,DNA-binding,Metal-binding,Nucleus,Phosphoprotein,Proteomics identification,Receptor,Reference proteome,Repressor,Spermatogenesis,Transcription,Transcription regulation,Zinc,Zinc-finger,	4452	5269	2303	1164	2317	897	1030.5	3585.25	1.79873	0.000830797
NRG3	neuregulin 3	Alternative splicing,Cell membrane,Complete proteome,Disulfide bond,EGF-like domain,Glycoprotein,Growth factor,Membrane,Polymorphism,Proteomics identification,Reference proteome,Secreted,Transmembrane,Transmembrane helix,	150	220	79	47	494	21	34	235.75	2.79365	0.0257741
NRIP2	nuclear receptor interacting protein 2	Alternative splicing,Complete proteome,Nucleus,Proteomics identification,Reference proteome,Transcription,Transcription regulation,	1433	4412	1269	621	3083	137	379	2549.25	2.7498	0.00413207
NRK	Nik related kinase	Alternative splicing,ATP-binding,Coiled coil,Complete proteome,Kinase,Membrane,Nucleotide-binding,Phosphoprotein,Polymorphism,Proteomics identification,Reference proteome,Serine/threonine-protein kinase,Transferase,Transmembrane,Transmembrane helix,	417	586	111	4	86	11	7.5	300	5.32193	6.92075e-06
NRXN1	neurexin 1	3D-structure,Alternative promoter usage,Alternative splicing,Angiogenesis,Calcium,Cell adhesion,Cell junction,Cell membrane,Complete proteome,Disulfide bond,EGF-like domain,Glycoprotein,Membrane,Metal-binding,Polymorphism,Proteomics identification,Reference proteome,Repeat,Signal,Synapse,Transmembrane,Transmembrane helix,	1970	2116	686	413	970	105	259	1435.5	2.47053	0.000823539
NS3BP	Uncharacterized LOC171391	NA	273	601	317	32	261	22	27	363	3.74894	1.94137e-09
NSMF	NMDA receptor synaptonuclear signaling and neuronal migration factor	Alternative splicing,Cell junction,Cell membrane,Cell projection,Complete proteome,Cytoplasm,Cytoskeleton,Disease mutation,Hypogonadotropic hypogonadism,Kallmann syndrome,Lipoprotein,Membrane,Myristate,Nucleus,Phosphoprotein,Polymorphism,Postsynaptic cell membrane,Proteomics identification,Reference proteome,Synapse,Synaptosome,	5067	5578	2308	1680	3429	961	1320.5	4095.5	1.63296	0.000245699
NTN3	netrin 3	Complete proteome,Disulfide bond,Extracellular matrix,Glycoprotein,Laminin EGF-like domain,Polymorphism,Reference proteome,Repeat,Secreted,Signal,	212	208	118	13	46	14	13.5	146	3.43494	0.000473048
NTRK1	neurotrophic receptor tyrosine kinase 1	3D-structure,Alternative splicing,ATP-binding,Cell membrane,Chromosomal rearrangement,Complete proteome,Developmental protein,Differentiation,Disease mutation,Disulfide bond,Endosome,Glycoprotein,Immunoglobulin domain,Kinase,Leucine-rich repeat,Membrane,Neurogenesis,Nucleotide-binding,Phosphoprotein,Polymorphism,Proteomics identification,Proto-oncogene,Receptor,Reference proteome,Repeat,Signal,Tr…	1291	245	53	18	108	15	16.5	424.25	4.68438	0.00527567
NTRK2	neurotrophic receptor tyrosine kinase 2	3D-structure,Alternative splicing,ATP-binding,Cell membrane,Complete proteome,Developmental protein,Differentiation,Disease mutation,Disulfide bond,Endosome,Glycoprotein,Immunoglobulin domain,Kinase,Leucine-rich repeat,Membrane,Neurogenesis,Nucleotide-binding,Obesity,Phosphoprotein,Polymorphism,Receptor,Reference proteome,Repeat,Signal,Transferase,Transmembrane,Transmembrane helix,Tyrosine-protei…	677	100	134	586	316	1543	1064.5	306.75	-1.79504	0.0444974
NUDT21	nudix hydrolase 21	3D-structure,Acetylation,Complete proteome,Direct protein sequencing,mRNA processing,Nucleus,Phosphoprotein,Proteomics identification,Reference proteome,RNA-binding,	5993	9313	4125	1219	3108	1413	1316	5634.75	2.09819	0.0106795
NUPL1	Nucleoporin 58kDa	NA	3713	3821	1931	595	1439	680	637.5	2726	2.09629	0.00747447
OBSCN	obscurin, cytoskeletal calmodulin and titin-interacting RhoGEF	3D-structure,Alternative splicing,ATP-binding,Calmodulin-binding,Chromosomal rearrangement,Coiled coil,Complete proteome,Cytoplasm,Developmental protein,Differentiation,Disulfide bond,Immunoglobulin domain,Kinase,Magnesium,Metal-binding,Muscle protein,Nucleotide-binding,Phosphoprotein,Polymorphism,Proteomics identification,Reference proteome,Repeat,Serine/threonine-protein kinase,SH3 domain,Trans…	4471	7650	3097	1168	3240	430	799	4614.5	2.52991	6.32619e-06
ODF3L2	outer dense fiber of sperm tails 3 like 2	Alternative splicing,Complete proteome,Polymorphism,Reference proteome,Repeat,	32	280	13	14	373	1	7.5	174.5	4.54019	0.0335427
OGDHL	oxoglutarate dehydrogenase-like	Alternative splicing,Calcium,Complete proteome,Glycolysis,Metal-binding,Mitochondrion,Oxidoreductase,Polymorphism,Reference proteome,Thiamine pyrophosphate,Transit peptide,	245	907	388	142	283	20	81	455.75	2.49225	0.0328402
ONECUT1	one cut homeobox 1	Activator,Complete proteome,DNA-binding,Homeobox,Nucleus,Polymorphism,Reference proteome,Transcription,Transcription regulation,	30	29	13	5	37	1	3	27.25	3.18322	0.0206598
OSGIN1	oxidative stress induced growth inhibitor 1	Alternative splicing,Complete proteome,Developmental protein,Differentiation,Growth regulation,Phosphoprotein,Polymorphism,Reference proteome,	36	17	21	95	24	63	79	24.5	-1.68907	0.0036195
OSR1	odd-skipped related transciption factor 1	Complete proteome,Metal-binding,Nucleus,Reference proteome,Repeat,Transcription,Transcription regulation,Zinc,Zinc-finger,	34	19	8	28	31	368	198	23	-3.10579	0.00438755
OSR2	odd-skipped related transciption factor 2	Alternative splicing,Complete proteome,Metal-binding,Nucleus,Proteomics identification,Reference proteome,Repeat,Signal,Zinc,Zinc-finger,	145	21	11	118	133	784	451	77.5	-2.54086	0.044338
OTOGL	otogelin like	Complete proteome,Deafness,Disulfide bond,Glycoprotein,Non-syndromic deafness,Polymorphism,Reference proteome,Repeat,Secreted,Signal,	103	370	30	23	89	9	16	148	3.20945	0.0222028
OTUB2	OTU deubiquitinase, ubiquitin aldehyde binding 2	3D-structure,Alternative splicing,Complete proteome,Hydrolase,Protease,Reference proteome,Thiol protease,Ubl conjugation pathway,	72	84	46	114	84	351	232.5	71.5	-1.70122	0.013686
OTUD7A	OTU deubiquitinase 7A	3D-structure,Alternative splicing,Complete proteome,Cytoplasm,Hydrolase,Metal-binding,Nucleus,Phosphoprotein,Protease,Reference proteome,Thiol protease,Ubl conjugation pathway,Zinc,Zinc-finger,	274	408	220	32	89	39	35.5	247.75	2.80299	0.00511594
OXCT1	3-oxoacid CoA-transferase 1	3D-structure,Alternative splicing,Complete proteome,Direct protein sequencing,Disease mutation,Mitochondrion,Phosphoprotein,Polymorphism,Proteomics identification,Reference proteome,Signal,Transferase,Transit peptide,	4548	6627	3458	1119	1622	808	963.5	4063.75	2.07646	0.0160332
P4HA2	prolyl 4-hydroxylase subunit alpha 2	Alternative splicing,Complete proteome,Dioxygenase,Disease mutation,Endoplasmic reticulum,Glycoprotein,Iron,Metal-binding,Oxidoreductase,Proteomics identification,Reference proteome,Signal,TPR repeat,Vitamin C,	628	142	142	1473	282	521	997	298.5	-1.73986	0.0243286
P4HTM	prolyl 4-hydroxylase, transmembrane	Alternative splicing,Calcium,Complete proteome,Dioxygenase,Endoplasmic reticulum,Glycoprotein,Iron,Membrane,Metal-binding,Oxidoreductase,Proteomics identification,Reference proteome,Repeat,Signal-anchor,Transmembrane,Transmembrane helix,Vitamin C,	1865	3135	1389	839	1486	400	619.5	1968.75	1.6681	0.00483533
PACSIN1	protein kinase C and casein kinase substrate in neurons 1	3D-structure,Cell junction,Cell membrane,Cell projection,Coiled coil,Complete proteome,Cytoplasm,Cytoplasmic vesicle,Endocytosis,Kinase,Lipid-binding,Membrane,Phosphoprotein,Polymorphism,Proteomics identification,Reference proteome,SH3 domain,Synapse,Synaptosome,Transferase,	542	1589	408	159	633	146	152.5	793	2.37851	0.00987128
PADI3	peptidyl arginine deiminase 3	Calcium,Complete proteome,Cytoplasm,Hydrolase,Polymorphism,Reference proteome,	4	5	13	163	40	127	145	15.5	-3.22571	0.0160882
PADI4	peptidyl arginine deiminase 4	3D-structure,Calcium,Chromatin regulator,Citrullination,Complete proteome,Cytoplasm,Hydrolase,Immunity,Innate immunity,Metal-binding,Nucleus,Polymorphism,Proteomics identification,Reference proteome,Transcription,Transcription regulation,	10	1	2	48	2	12	30	3.75	-3	0.0281032
PAICS	phosphoribosylaminoimidazole carboxylase; phosphoribosylaminoimidazolesuccinocarboxamide synthase	3D-structure,Acetylation,Alternative splicing,ATP-binding,Complete proteome,Decarboxylase,Direct protein sequencing,Ligase,Lyase,Multifunctional enzyme,Nucleotide-binding,Phosphoprotein,Polymorphism,Proteomics identification,Purine biosynthesis,Reference proteome,	6378	8880	5059	2168	3754	1305	1736.5	6017.75	1.79304	0.00149078
PAK3	p21	Allosteric enzyme,Alternative splicing,ATP-binding,Complete proteome,Cytoplasm,Developmental protein,Disease mutation,Kinase,Magnesium,Mental retardation,Metal-binding,Nucleotide-binding,Phosphoprotein,Polymorphism,Proteomics identification,Reference proteome,Serine/threonine-protein kinase,SH3-binding,Transferase,Ubl conjugation,	14	8	2	127	12	23	75	9	-3.05889	0.00274779
PARD6A	par-6 family cell polarity regulator alpha	3D-structure,Alternative splicing,Cell cycle,Cell division,Cell junction,Cell membrane,Cell projection,Complete proteome,Cytoplasm,Membrane,Phosphoprotein,Polymorphism,Proteomics identification,Reference proteome,Tight junction,	454	1171	366	227	393	56	141.5	596	2.07451	0.0331231
PARP1	poly	3D-structure,Acetylation,ADP-ribosylation,Coiled coil,Complete proteome,Direct protein sequencing,DNA damage,DNA repair,DNA-binding,Glycosyltransferase,Isopeptide bond,Metal-binding,NAD,Nucleus,Phosphoprotein,Polymorphism,Proteomics identification,Reference proteome,Repeat,Transcription,Transcription regulation,Transferase,Ubl conjugation,Zinc,Zinc-finger,	16325	16656	7650	4928	6493	2621	3774.5	11781	1.6421	0.012135
PAX1	paired box 1	Activator,Alternative splicing,Complete proteome,Deafness,Developmental protein,Disease mutation,DNA-binding,Mental retardation,Nucleus,Paired box,Polymorphism,Reference proteome,Transcription,Transcription regulation,	10	2	4	25	11	75	50	6.75	-2.88897	0.0102493
PAX5	paired box 5	3D-structure,Alternative splicing,Chromosomal rearrangement,Complete proteome,Developmental protein,Differentiation,Disease mutation,DNA-binding,Glycoprotein,Neurogenesis,Nucleus,Paired box,Polymorphism,Proteomics identification,Proto-oncogene,Reference proteome,Spermatogenesis,Transcription,Transcription regulation,	350	420	479	62	111	43	52.5	340	2.69515	0.0104718
PCDH15	protocadherin related 15	Alternative splicing,Calcium,Cell adhesion,Cell membrane,Coiled coil,Complete proteome,Deafness,Disease mutation,Disulfide bond,Glycoprotein,Hearing,Membrane,Non-syndromic deafness,Polymorphism,Proteomics identification,Reference proteome,Repeat,Retinitis pigmentosa,Secreted,Signal,Transmembrane,Transmembrane helix,Usher syndrome,	10	3	1	79	3	12	45.5	4.25	-3.42033	0.00540045
PCDH19	protocadherin 19	Alternative splicing,Calcium,Cell adhesion,Cell membrane,Complete proteome,Disease mutation,Epilepsy,Glycoprotein,Membrane,Mental retardation,Polymorphism,Reference proteome,Repeat,Signal,Transmembrane,Transmembrane helix,	43	15	5	73	27	82	77.5	22.5	-1.78427	0.0357974
PCDH20	protocadherin 20	Calcium,Cell adhesion,Cell membrane,Complete proteome,Glycoprotein,Membrane,Polymorphism,Reference proteome,Repeat,Signal,Transmembrane,Transmembrane helix,	11	17	11	65	25	41	53	16	-1.72792	0.0273015
PCDH9	protocadherin 9	3D-structure,Alternative splicing,Calcium,Cell adhesion,Cell membrane,Complete proteome,Glycoprotein,Membrane,Proteomics identification,Reference proteome,Repeat,Signal,Transmembrane,Transmembrane helix,	1230	166	873	72	121	52	62	597.5	3.2686	0.0362289
PCDHA11	protocadherin alpha 11	Alternative splicing,Calcium,Cell adhesion,Cell membrane,Complete proteome,Glycoprotein,Membrane,Polymorphism,Reference proteome,Repeat,Signal,Transmembrane,Transmembrane helix,	88	104	45	10	21	3	6.5	64.5	3.31079	0.00387587
PCDHA2	protocadherin alpha 2	Alternative splicing,Calcium,Cell adhesion,Cell membrane,Complete proteome,Direct protein sequencing,Glycoprotein,Membrane,Polymorphism,Reference proteome,Repeat,Signal,Transmembrane,Transmembrane helix,	55	17	33	3	17	2	2.5	30.5	3.60881	0.0157796
PCDHA6	protocadherin alpha 6	Alternative splicing,Calcium,Cell adhesion,Cell membrane,Complete proteome,Glycoprotein,Membrane,Polymorphism,Reference proteome,Repeat,Secreted,Signal,Transmembrane,Transmembrane helix,	7	23	35	0	18	1	0.5	20.75	5.37504	0.0196723
PCDHA8	protocadherin alpha 8	Alternative splicing,Calcium,Cell adhesion,Cell membrane,Complete proteome,Glycoprotein,Membrane,Polymorphism,Reference proteome,Repeat,Signal,Transmembrane,Transmembrane helix,	14	20	11	1	8	0	0.5	13.25	4.72792	0.0232707
PCDHB5	protocadherin beta 5	Acetylation,Calcium,Cell adhesion,Cell membrane,Complete proteome,Glycoprotein,Membrane,Polymorphism,Proteomics identification,Reference proteome,Repeat,Signal,Transmembrane,Transmembrane helix,	18	11	7	256	31	12	134	16.75	-3	0.0371284
PCDHGC4	protocadherin gamma subfamily C, 4	Alternative splicing,Calcium,Cell adhesion,Cell membrane,Complete proteome,Glycoprotein,Membrane,Proteomics identification,Reference proteome,Repeat,Signal,Transmembrane,Transmembrane helix,	215	172	142	34	57	20	27	146.5	2.43987	0.00871664
PCDP1	Cilia And Flagella Associated Protein 221	NA	14	5	2	168	8	12	90	7.25	-3.63387	0.00376331
PCK1	phosphoenolpyruvate carboxykinase 1	3D-structure,Acetylation,Alternative splicing,Complete proteome,Cytoplasm,Decarboxylase,Gluconeogenesis,GTP-binding,Lyase,Manganese,Metal-binding,Nucleotide-binding,Phosphoprotein,Polymorphism,Reference proteome,Ubl conjugation,	6	8	6	8	0	181	94.5	5	-4.24031	0.00433121
PCNA-AS1	PCNA antisense RNA 1	NA	2193	2988	1690	684	1213	394	539	2021	1.90671	0.000775966
PCOLCE2	procollagen C-endopeptidase enhancer 2	Complete proteome,Direct protein sequencing,Disulfide bond,Glycoprotein,Heparin-binding,Polymorphism,Proteomics identification,Reference proteome,Repeat,Secreted,Signal,	1569	4054	1342	483	1691	165	324	2164	2.73963	0.000119425
PCSK9	proprotein convertase subtilisin/kexin type 9	3D-structure,Alternative splicing,Apoptosis,Autocatalytic cleavage,Calcium,Cholesterol metabolism,Complete proteome,Cytoplasm,Direct protein sequencing,Disease mutation,Disulfide bond,Endoplasmic reticulum,Endosome,Glycoprotein,Golgi apparatus,Hydrolase,Lipid metabolism,Lysosome,Phosphoprotein,Polymorphism,Protease,Reference proteome,Secreted,Serine protease,Signal,Steroid metabolism,Sterol metab…	18	33	9	196	39	70	133	24.75	-2.42593	0.00212321
PDIA2	protein disulfide isomerase family A member 2	Alternative splicing,Chaperone,Complete proteome,Disulfide bond,Endoplasmic reticulum,Glycoprotein,Isomerase,Lipid-binding,Polymorphism,Proteomics identification,Redox-active center,Reference proteome,Repeat,Signal,Steroid-binding,	1446	399	1117	105	217	8	56.5	794.75	3.81418	0.00615833
PDIK1L	PDLIM1 interacting kinase 1 like	ATP-binding,Complete proteome,Kinase,Nucleotide-binding,Nucleus,Proteomics identification,Reference proteome,Serine/threonine-protein kinase,Transferase,	1394	1725	711	301	531	301	301	1090.25	1.85682	0.0389644
PDZK1IP1	PDZK1 interacting protein 1	Complete proteome,Membrane,Phosphoprotein,Reference proteome,Transmembrane,Transmembrane helix,	18	39	128	804	139	418	611	81	-2.91518	0.0236013
PEG3-AS1	PEG3 antisense RNA 1	NA	693	1267	261	43	77	38	40.5	574.5	3.82631	0.0043853
PENK	proenkephalin	3D-structure,Cleavage on pair of basic residues,Complete proteome,Disulfide bond,Endorphin,Neuropeptide,Opioid peptide,Phosphoprotein,Polymorphism,Proteomics identification,Reference proteome,Secreted,Signal,	2	5	1	8	2	34	21	2.5	-3.07039	0.016269
PERP	PERP, TP53 apoptosis effector	Apoptosis,Cell adhesion,Cell junction,Cell membrane,Complete proteome,Membrane,Polymorphism,Reference proteome,Transmembrane,Transmembrane helix,	5059	5807	6314	6727	6510	28969	17848	5922.5	-1.59148	0.0471218
PEX1	peroxisomal biogenesis factor 1	Alternative splicing,Amelogenesis imperfecta,ATP-binding,Complete proteome,Cytoplasm,Deafness,Disease mutation,Isopeptide bond,Membrane,Nucleotide-binding,Peroxisome,Peroxisome biogenesis,Peroxisome biogenesis disorder,Phosphoprotein,Polymorphism,Protein transport,Proteomics identification,Reference proteome,Repeat,Transport,Ubl conjugation,Zellweger syndrome,	1571	2246	924	492	830	424	458	1392.75	1.60452	0.0386727
PEX5L	peroxisomal biogenesis factor 5 like	Alternative splicing,Complete proteome,Cytoplasm,Membrane,Phosphoprotein,Polymorphism,Proteomics identification,Reference proteome,Repeat,TPR repeat,	1566	1149	590	87	485	28	57.5	947.5	4.04249	3.61478e-11
PGLYRP3	peptidoglycan recognition protein 3	3D-structure,Antibiotic,Antimicrobial,Complete proteome,Disulfide bond,Glycoprotein,Immunity,Innate immunity,Polymorphism,Reference proteome,Secreted,Signal,	22	22	43	47	37	315	181	31	-2.54565	0.0206567
PHF21B	PHD finger protein 21B	Alternative splicing,Coiled coil,Complete proteome,Metal-binding,Polymorphism,Proteomics identification,Reference proteome,Zinc,Zinc-finger,	853	2213	853	278	1188	99	188.5	1276.75	2.75984	7.62536e-05
PHKA1	phosphorylase kinase regulatory subunit alpha 1	Alternative splicing,Calmodulin-binding,Carbohydrate metabolism,Cell membrane,Complete proteome,Disease mutation,Glycogen metabolism,Glycogen storage disease,Lipoprotein,Membrane,Muscle protein,Phosphoprotein,Prenylation,Proteomics identification,Reference proteome,	1679	2288	768	373	1135	215	294	1467.5	2.31947	1.60247e-06
PHLPP2	PH domain and leucine rich repeat protein phosphatase 2	Alternative splicing,Complete proteome,Cytoplasm,Hydrolase,Leucine-rich repeat,Manganese,Membrane,Metal-binding,Nucleus,Phosphoprotein,Protein phosphatase,Proteomics identification,Reference proteome,Repeat,Tumor suppressor,	929	1355	500	222	424	164	193	802	2.055	0.00426896
PIANP	PILR alpha associated neural protein	Alternative splicing,Complete proteome,Glycoprotein,Membrane,Reference proteome,Signal,Transmembrane,Transmembrane helix,	19	28	18	164	28	58	111	23.25	-2.25526	0.000245699
PIEZO2	piezo type mechanosensitive ion channel component 2	Alternative splicing,Coiled coil,Complete proteome,Disease mutation,Glycoprotein,Ion channel,Ion transport,Membrane,Phosphoprotein,Polymorphism,Proteomics identification,Reference proteome,Sensory transduction,Signal,Transmembrane,Transmembrane helix,Transport,	4911	6365	2043	1192	2238	219	705.5	3889.25	2.46277	0.00556649
PIK3R2	phosphoinositide-3-kinase regulatory subunit 2	3D-structure,Coiled coil,Complete proteome,Disease mutation,Kinase,Phosphoprotein,Polymorphism,Protein transport,Proteomics identification,Reference proteome,Repeat,SH2 domain,SH3 domain,Stress response,Transferase,Transport,Ubl conjugation,	4981	9944	3492	1903	4391	1191	1547	5702	1.88199	0.00365149
PIR	pirin	3D-structure,Complete proteome,Cytoplasm,Dioxygenase,Iron,Metal-binding,Nucleus,Oxidoreductase,Polymorphism,Reference proteome,Transcription,Transcription regulation,	27	10	17	115	21	26	70.5	18.75	-1.91073	0.0485658
PIRT	phosphoinositide interacting regulator of transient receptor potential channels	Complete proteome,Membrane,Reference proteome,Transmembrane,Transmembrane helix,	104	44	33	8	14	2	5	48.75	3.2854	0.0240984
PKD1	polycystin 1, transient receptor potential channel interacting	3D-structure,Alternative splicing,Autocatalytic cleavage,Cell membrane,Cell projection,Ciliopathy,Cilium,Coiled coil,Complete proteome,Disease mutation,Disulfide bond,Glycoprotein,Lectin,Leucine-rich repeat,Membrane,Phosphoprotein,Polymorphism,Proteomics identification,Reference proteome,Repeat,Signal,Transmembrane,Transmembrane helix,	16225	24237	13330	7765	13598	2860	5312.5	16847.5	1.66507	0.00627848
PKD1L2	polycystin 1 like 2	Alternative splicing,Complete proteome,Disulfide bond,Glycoprotein,Ion channel,Ion transport,Lectin,Membrane,Polymorphism,Proteomics identification,Reference proteome,Signal,Transmembrane,Transmembrane helix,Transport,	59	4	24	918	50	32	475	34.25	-3.79375	0.0153313
PKI55	DKFZp434H1419	NA	2019	1572	690	361	447	127	244	1182	2.27628	0.0134837
PKP2	plakophilin 2	3D-structure,Alternative splicing,Cardiomyopathy,Cell adhesion,Cell junction,Complete proteome,Disease mutation,Nucleus,Phosphoprotein,Polymorphism,Proteomics identification,Reference proteome,Repeat,	706	1598	517	165	211	101	133	758	2.51077	0.0257741
PLA2G4E	phospholipase A2 group IVE	Alternative splicing,Calcium,Complete proteome,Cytoplasm,Hydrolase,Lipid degradation,Lipid metabolism,Lysosome,Membrane,Metal-binding,Phosphoprotein,Polymorphism,Reference proteome,	175	162	269	551	392	1429	990	249.5	-1.98839	0.0262717
PLA2G5	phospholipase A2 group V	3D-structure,Calcium,Complete proteome,Disease mutation,Disulfide bond,Hydrolase,Lipid degradation,Lipid metabolism,Metal-binding,Reference proteome,Secreted,Signal,	5	15	8	252	38	53	152.5	16.5	-3.20827	0.010312
PLEK2	pleckstrin 2	3D-structure,Acetylation,Cell membrane,Cell projection,Complete proteome,Cytoplasm,Cytoskeleton,Membrane,Phosphoprotein,Polymorphism,Proteomics identification,Reference proteome,Repeat,	58	78	111	329	96	205	267	85.75	-1.63863	0.0236013
PLEKHA5	pleckstrin homology domain containing A5	3D-structure,Acetylation,Alternative splicing,Complete proteome,Cytoplasm,Phosphoprotein,Proteomics identification,Reference proteome,Repeat,	3767	3783	1607	970	2468	591	780.5	2906.25	1.89669	4.86235e-06
PLEKHA6	pleckstrin homology domain containing A6	3D-structure,Coiled coil,Complete proteome,Phosphoprotein,Polymorphism,Proteomics identification,Reference proteome,	8295	12154	4271	1108	6115	436	772	7708.75	3.31982	1.12106e-12
PLEKHB1	pleckstrin homology domain containing B1	Alternative splicing,Complete proteome,Cytoplasm,Developmental protein,Membrane,Proteomics identification,Reference proteome,	119	89	149	1640	164	126	883	130.25	-2.76113	0.0166644
PLEKHG4	pleckstrin homology and RhoGEF domain containing G4	Alternative splicing,Complete proteome,Guanine-nucleotide releasing factor,Phosphoprotein,Polymorphism,Proteomics identification,Reference proteome,	3237	5508	2735	689	2987	446	567.5	3616.75	2.672	1.24095e-09
PLIN1	perilipin 1	Complete proteome,Endoplasmic reticulum,Lipid droplet,Lipid metabolism,Membrane,Phosphoprotein,Polymorphism,Proteomics identification,Reference proteome,Transmembrane,Transmembrane helix,	16	3	4	225	31	1271	748	13.5	-5.79201	4.14506e-07
PLIN4	perilipin 4	Alternative splicing,Cell membrane,Complete proteome,Cytoplasm,Lipid droplet,Membrane,Phosphoprotein,Polymorphism,Proteomics identification,Reference proteome,Repeat,	122	104	72	797	210	2064	1430.5	127	-3.49362	2.03473e-06
PLIN5	perilipin 5	Complete proteome,Cytoplasm,Lipid droplet,Mitochondrion,Phosphoprotein,Polymorphism,Proteomics identification,Reference proteome,	78	91	46	482	95	262	372	77.5	-2.26303	1.99514e-08
PLK4	polo like kinase 4	3D-structure,Alternative splicing,ATP-binding,Complete proteome,Cytoplasm,Cytoskeleton,Dwarfism,Kinase,Nucleotide-binding,Nucleus,Phosphoprotein,Polymorphism,Proteomics identification,Reference proteome,Serine/threonine-protein kinase,Transferase,Ubl conjugation,	631	815	457	242	306	125	183.5	552.25	1.58954	0.0281032
PM20D1	peptidase M20 domain containing 1	Alternative splicing,Complete proteome,Glycoprotein,Hydrolase,Metal-binding,Polymorphism,Protease,Reference proteome,Secreted,Signal,Zinc,	16	38	4	98	68	389	243.5	31.5	-2.9505	0.0134368
PNLIPRP1	pancreatic lipase related protein 1	3D-structure,Alternative splicing,Calcium,Complete proteome,Disulfide bond,Lipid degradation,Lipid metabolism,Metal-binding,Polymorphism,Proteomics identification,Reference proteome,Secreted,Signal,	13	62	11	0	13	1	0.5	24.75	5.62936	0.0130966
PNPLA1	patatin like phospholipase domain containing 1	Alternative splicing,Complete proteome,Cytoplasm,Disease mutation,Hydrolase,Ichthyosis,Lipid degradation,Lipid metabolism,Polymorphism,Reference proteome,	37	35	62	233	76	325	279	52.5	-2.40988	0.00264235
PODXL	podocalyxin like	Alternative splicing,Cell adhesion,Cell membrane,Cell projection,Complete proteome,Direct protein sequencing,Glycoprotein,Membrane,Phosphoprotein,Polymorphism,Proteomics identification,Reference proteome,Signal,Transmembrane,Transmembrane helix,	9665	6961	4688	3085	7679	1349	2217	7248.25	1.70902	0.0039033
POLE2	DNA polymerase epsilon 2, accessory subunit	3D-structure,Alternative splicing,Complete proteome,DNA replication,DNA-binding,DNA-directed DNA polymerase,Nucleotidyltransferase,Nucleus,Polymorphism,Proteomics identification,Reference proteome,Transferase,	740	1228	582	275	489	83	179	759.75	2.08557	0.00362591
POLR1E	RNA polymerase I subunit E	Alternative splicing,Complete proteome,DNA-directed RNA polymerase,Nucleus,Phosphoprotein,Polymorphism,Proteomics identification,Reference proteome,Transcription,	1099	1554	884	416	890	309	362.5	1106.75	1.61028	0.00272406
PON3	paraoxonase 3	Calcium,Complete proteome,Disulfide bond,Glycoprotein,Hydrolase,Metal-binding,Phosphoprotein,Polymorphism,Proteomics identification,Reference proteome,Secreted,Signal,	10	6	10	122	36	91	106.5	15.5	-2.78051	0.0122651
POTEM	POTE ankyrin domain family member M	ANK repeat,ATP-binding,Complete proteome,Membrane,Nucleotide-binding,Reference proteome,Repeat,Transmembrane,Transmembrane helix,	43	28	9	4	13	0	2	23.25	3.53916	0.0423911
POU3F2	POU class 3 homeobox 2	Activator,Alternative initiation,Complete proteome,DNA-binding,Homeobox,Nucleus,Phosphoprotein,Reference proteome,Transcription,Transcription regulation,	735	2640	1163	79	215	19	49	1188.25	4.59991	7.24619e-05
POU4F3	POU class 4 homeobox 3	Coiled coil,Complete proteome,Deafness,Disease mutation,DNA-binding,Homeobox,Non-syndromic deafness,Nucleus,Reference proteome,	4497	8127	3701	941	2569	514	727.5	4723.5	2.69884	5.52306e-06
PPAPDC1A	Phospholipid Phosphatase 4	NA	56	19	6	377	53	88	232.5	33.5	-2.795	0.00811386
PPAT	phosphoribosyl pyrophosphate amidotransferase	4Fe-4S,Acetylation,Allosteric enzyme,Complete proteome,Glutamine amidotransferase,Glycosyltransferase,Iron,Iron-sulfur,Magnesium,Membrane,Metal-binding,Proteomics identification,Purine biosynthesis,Reference proteome,Transferase,Transmembrane,Transmembrane helix,	1271	1512	917	388	534	235	311.5	1058.5	1.76472	0.0148102
PPM1E	protein phosphatase, Mg2+/Mn2+ dependent 1E	Alternative splicing,Complete proteome,Cytoplasm,Hydrolase,Magnesium,Manganese,Metal-binding,Nucleus,Phosphoprotein,Polymorphism,Protein phosphatase,Reference proteome,Repeat,	1358	2896	639	298	366	81	189.5	1314.75	2.79452	0.0157796
PPM1N	protein phosphatase, Mg2+/Mn2+ dependent 1N	Alternative splicing,Complete proteome,Hydrolase,Magnesium,Manganese,Metal-binding,Protein phosphatase,Reference proteome,	320	648	164	82	103	46	64	308.75	2.2703	0.0493611
PPP4R4	protein phosphatase 4 regulatory subunit 4	Alternative splicing,Coiled coil,Complete proteome,Cytoplasm,Phosphoprotein,Proteomics identification,Reference proteome,Repeat,	21	291	127	20	376	19	19.5	203.75	3.38525	0.0423911
PRIM1	primase	3D-structure,Acetylation,Complete proteome,DNA replication,DNA-directed RNA polymerase,Metal-binding,Nucleotidyltransferase,Polymorphism,Primosome,Proteomics identification,Reference proteome,Transcription,Transferase,Zinc,	656	1064	557	241	573	185	213	712.5	1.74204	0.00361546
PRKAA2	protein kinase AMP-activated catalytic subunit alpha 2	3D-structure,ATP-binding,Autophagy,Biological rhythms,Cholesterol biosynthesis,Cholesterol metabolism,Chromatin regulator,Complete proteome,Cytoplasm,Fatty acid biosynthesis,Fatty acid metabolism,Kinase,Lipid biosynthesis,Lipid metabolism,Magnesium,Membrane,Metal-binding,Nucleotide-binding,Nucleus,Phosphoprotein,Polymorphism,Proteomics identification,Reference proteome,Serine/threonine-protein ki…	558	1083	363	136	353	23	79.5	589.25	2.88985	0.0010748
PRKAG2-AS1	PRKAG2 antisense RNA 1	NA	221	266	126	12	150	38	25	190.75	2.93168	0.00747097
PRKG2	protein kinase, cGMP-dependent, type II	3D-structure,Alternative splicing,ATP-binding,Cell membrane,cGMP,cGMP-binding,Coiled coil,Complete proteome,Kinase,Lipoprotein,Membrane,Myristate,Nucleotide-binding,Phosphoprotein,Polymorphism,Proteomics identification,Reference proteome,Serine/threonine-protein kinase,Transferase,	640	947	244	17	292	48	32.5	530.75	4.02952	6.816e-05
PRODH2	proline dehydrogenase 2	Acetylation,Complete proteome,FAD,Flavoprotein,Oxidoreductase,Polymorphism,Proline metabolism,Proteomics identification,Reference proteome,	63	26	35	0	18	0	0	35.5	INF	4.87866e-05
PROK2	prokineticin 2	Alternative splicing,Biological rhythms,Complete proteome,Direct protein sequencing,Disease mutation,Disulfide bond,Hypogonadotropic hypogonadism,Kallmann syndrome,Neuropeptide,Reference proteome,Secreted,Signal,	1342	1461	651	69	29	6	37.5	870.75	4.5373	0.0115428
PROL1	Opiorphin Prepropeptide	NA	0	0	0	1	0	40	20.5	0	-INF	0.0102629
PROSAPIP1	Leucine Zipper, Putative Tumor Suppressor Family Member 3	NA	1178	876	913	341	1069	131	236	1009	2.09607	0.00102495
PRRX2	paired related homeobox 2	Complete proteome,Developmental protein,DNA-binding,Homeobox,Nucleus,Reference proteome,	292	70	99	783	122	289	536	145.75	-1.87874	0.00939764
PRSS21	protease, serine 21	Alternative splicing,Cell membrane,Complete proteome,Disulfide bond,Glycoprotein,GPI-anchor,Hydrolase,Lipoprotein,Membrane,Polymorphism,Protease,Proteomics identification,Reference proteome,Serine protease,Signal,Zymogen,	0	2	6	689	4	26	357.5	3	-6.89684	7.17945e-06
PRSS22	protease, serine 22	Complete proteome,Disulfide bond,Glycoprotein,Hydrolase,Protease,Proteomics identification,Reference proteome,Secreted,Serine protease,Signal,	10	8	24	253	38	123	188	20	-3.23266	0.00254648
PRSS8	protease, serine 8	3D-structure,Alternative splicing,Cell membrane,Complete proteome,Direct protein sequencing,Disulfide bond,Glycoprotein,Hydrolase,Membrane,Protease,Proteomics identification,Reference proteome,Secreted,Serine protease,Signal,Transmembrane,Transmembrane helix,Zymogen,	174	122	247	504	197	802	653	185	-1.81956	0.0159498
PRUNE2	prune homolog 2	Acetylation,Alternative splicing,Apoptosis,Complete proteome,Cytoplasm,Manganese,Membrane,Metal-binding,Polymorphism,Proteomics identification,Reference proteome,Transmembrane,Transmembrane helix,	7205	4204	1602	493	584	239	366	3398.75	3.21509	0.00873752
PSG4	pregnancy specific beta-1-glycoprotein 4	Alternative splicing,Complete proteome,Disulfide bond,Glycoprotein,Immunoglobulin domain,Polymorphism,Pregnancy,Proteomics identification,Reference proteome,Repeat,Secreted,Signal,	5	12	1	81	20	43	62	9.5	-2.70627	0.0254431
PSORS1C2	psoriasis susceptibility 1 candidate 2	Complete proteome,Polymorphism,Reference proteome,Secreted,Signal,	0	1	0	115	0	41	78	0.25	-8.2854	1.62311e-11
PTGER3	prostaglandin E receptor 3	Alternative splicing,Cell membrane,Complete proteome,G-protein coupled receptor,Glycoprotein,Lipoprotein,Membrane,Palmitate,Polymorphism,Receptor,Reference proteome,Transducer,Transmembrane,Transmembrane helix,	244	78	89	583	153	772	677.5	141	-2.26453	0.000242914
PTHLH	parathyroid hormone like hormone	3D-structure,Alternative splicing,Calcium,Cleavage on pair of basic residues,Complete proteome,Cytoplasm,Direct protein sequencing,Disease mutation,Hormone,Nucleus,Polymorphism,Proteomics identification,Reference proteome,Secreted,Signal,	24	5	13	126	15	45	85.5	14.25	-2.58496	0.00403763
PTPRG	protein tyrosine phosphatase, receptor type G	3D-structure,Alternative splicing,Complete proteome,Disulfide bond,Glycoprotein,Hydrolase,Membrane,Phosphoprotein,Polymorphism,Protein phosphatase,Proteomics identification,Reference proteome,Repeat,Signal,Transmembrane,Transmembrane helix,	1589	2831	653	381	747	197	289	1455	2.33188	0.00575486
PTPRK	protein tyrosine phosphatase, receptor type K	3D-structure,Alternative splicing,Cell junction,Cell membrane,Complete proteome,Disulfide bond,Glycoprotein,Hydrolase,Immunoglobulin domain,Membrane,Phosphoprotein,Protein phosphatase,Proteomics identification,Receptor,Reference proteome,Repeat,Signal,Transmembrane,Transmembrane helix,	5501	6341	2372	929	1887	816	872.5	4025.25	2.20585	0.0044722
PTPRQ	protein tyrosine phosphatase, receptor type Q	3D-structure,Complete proteome,Deafness,Disease mutation,Glycoprotein,Hydrolase,Membrane,Non-syndromic deafness,Polymorphism,Protein phosphatase,Proteomics identification,Receptor,Reference proteome,Repeat,Signal,Transmembrane,Transmembrane helix,	1	16	1	250	7	6	128	6.25	-4.35614	0.0101188
PTPRT	protein tyrosine phosphatase, receptor type T	3D-structure,Alternative splicing,Complete proteome,Disulfide bond,Glycoprotein,Hydrolase,Immunoglobulin domain,Membrane,Phosphoprotein,Polymorphism,Protein phosphatase,Proteomics identification,Receptor,Reference proteome,Repeat,Signal,Transmembrane,Transmembrane helix,	618	1302	434	96	718	53	74.5	768	3.36579	2.14068e-09
PYCR1	pyrroline-5-carboxylate reductase 1	3D-structure,Acetylation,Alternative splicing,Amino-acid biosynthesis,Complete proteome,Direct protein sequencing,Disease mutation,Mitochondrion,NADP,Oxidoreductase,Phosphoprotein,Polymorphism,Proline biosynthesis,Proteomics identification,Reference proteome,Stress response,	2729	6085	2144	1189	2062	257	723	3255	2.17059	0.0177379
PYGL	phosphorylase, glycogen, liver	3D-structure,Acetylation,Allosteric enzyme,Alternative splicing,Carbohydrate metabolism,Complete proteome,Disease mutation,Glycogen metabolism,Glycogen storage disease,Glycosyltransferase,Nucleotide-binding,Phosphoprotein,Polymorphism,Proteomics identification,Pyridoxal phosphate,Reference proteome,Transferase,	452	186	310	1431	395	742	1086.5	335.75	-1.69423	0.0068211
PYGO1	pygopus family PHD finger 1	3D-structure,Alternative splicing,Complete proteome,Metal-binding,Nucleus,Polymorphism,Reference proteome,Wnt signaling pathway,Zinc,Zinc-finger,	102	88	36	4	9	4	4	58.75	3.87652	0.0132586
QSOX2	quiescin sulfhydryl oxidase 2	Cell membrane,Complete proteome,Disulfide bond,FAD,Flavoprotein,Glycoprotein,Membrane,Nucleus,Oxidoreductase,Phosphoprotein,Polymorphism,Proteomics identification,Reference proteome,Secreted,Signal,Transmembrane,Transmembrane helix,	3672	5234	2586	1655	3266	728	1191.5	3689.5	1.63065	0.00174408
RAB38	RAB38, member RAS oncogene family	Cell membrane,Complete proteome,Cytoplasmic vesicle,GTP-binding,Lipoprotein,Membrane,Nucleotide-binding,Palmitate,Polymorphism,Prenylation,Protein transport,Proteomics identification,Reference proteome,Transport,	65	44	70	240	111	473	356.5	72.5	-2.29785	0.00405347
RAB3IP	RAB3A interacting protein	3D-structure,Alternative splicing,Cell projection,Coiled coil,Complete proteome,Cytoplasm,Cytoskeleton,Guanine-nucleotide releasing factor,Nucleus,Phosphoprotein,Protein transport,Proteomics identification,Reference proteome,Transport,	17691	18164	6417	2075	3218	562	1318.5	11372.5	3.10858	0.00109309
RAET1G	retinoic acid early transcript 1G	Alternative splicing,Cell membrane,Complete proteome,Disulfide bond,Endoplasmic reticulum,Glycoprotein,GPI-anchor,Lipoprotein,Membrane,Polymorphism,Proteomics identification,Reference proteome,Secreted,Signal,Transmembrane,Transmembrane helix,	6	19	3	65	14	30	47.5	10.5	-2.17754	0.0199951
RAMP1	receptor activity modifying protein 1	3D-structure,Complete proteome,Disulfide bond,Membrane,Proteomics identification,Receptor,Reference proteome,Signal,Transmembrane,Transmembrane helix,Transport,	48	22	15	146	25	76	111	27.5	-2.01306	0.000225931
RANBP17	RAN binding protein 17	Acetylation,Alternative splicing,Complete proteome,Cytoplasm,mRNA transport,Nuclear pore complex,Nucleus,Phosphoprotein,Protein transport,Proteomics identification,Reference proteome,Translocation,Transport,	242	872	294	19	295	27	23	425.75	4.2103	1.53593e-06
RASD2	RASD family member 2	Cell membrane,Complete proteome,GTP-binding,Lipoprotein,Membrane,Methylation,Nucleotide-binding,Prenylation,Reference proteome,	3371	10970	4672	1986	5411	530	1258	6106	2.2791	0.012034
RASSF10	Ras association domain family member 10	Coiled coil,Complete proteome,Cytoplasm,Cytoskeleton,Polymorphism,Reference proteome,	30	7	7	594	24	120	357	17	-4.39232	5.62498e-07
RASSF6	Ras association domain family member 6	Alternative splicing,Apoptosis,Complete proteome,Phosphoprotein,Polymorphism,Reference proteome,	34	33	23	233	28	65	149	29.5	-2.33653	3.95725e-05
RBBP8	RB binding protein 8, endonuclease	3D-structure,Acetylation,Alternative splicing,Cell cycle,Cell division,Chromosome,Coiled coil,Complete proteome,Disease mutation,DNA damage,DNA repair,DNA-binding,Dwarfism,Endonuclease,Hydrolase,Isopeptide bond,Meiosis,Mental retardation,Mitosis,Nuclease,Nucleus,Phosphoprotein,Polymorphism,Proteomics identification,Reference proteome,Ubl conjugation,	2477	3220	1775	546	1169	510	528	2160.25	2.03259	0.00400869
RBBP8NL	RBBP8 N-terminal like	Complete proteome,Polymorphism,Reference proteome,	1	5	1	24	6	65	44.5	3.25	-3.77529	0.00120513
RBFOX1	RNA binding protein, fox-1 homolog 1	3D-structure,Alternative splicing,Complete proteome,Cytoplasm,mRNA processing,mRNA splicing,Nucleus,Reference proteome,RNA-binding,	2477	3141	1231	802	3010	233	517.5	2464.75	2.25181	0.00234972
RBP1	retinol binding protein 1	3D-structure,Alternative splicing,Complete proteome,Cytoplasm,Lipid-binding,Proteomics identification,Reference proteome,Retinol-binding,Transport,Vitamin A,	83	57	55	1165	91	309	737	71.5	-3.36565	1.81053e-08
RBP4	retinol binding protein 4	3D-structure,Complete proteome,Direct protein sequencing,Disease mutation,Disulfide bond,Microphthalmia,Proteomics identification,Reference proteome,Retinol-binding,Secreted,Sensory transduction,Signal,Transport,Vision,Vitamin A,	11	1	12	140	26	286	213	12.5	-4.09085	0.000705116
RCBTB1	RCC1 and BTB domain containing protein 1	Alternative splicing,Cell cycle,Chromatin regulator,Complete proteome,Nucleus,Polymorphism,Reference proteome,Repeat,Transcription,Transcription regulation,	1893	2742	1217	363	971	518	440.5	1705.75	1.95319	0.0450933
RD3	retinal degeneration 3	Coiled coil,Complete proteome,Leber congenital amaurosis,Polymorphism,Reference proteome,Sensory transduction,Vision,	407	1462	70	33	27	11	22	491.5	4.48162	0.0271701
REC8	REC8 meiotic recombination protein	Alternative splicing,Centromere,Chromosome,Chromosome partition,Complete proteome,Meiosis,Nucleus,Phosphoprotein,Polymorphism,Proteomics identification,Reference proteome,	2641	4990	4274	703	8075	306	504.5	4995	3.30756	6.83114e-05
RELN	reelin	Alternative splicing,Calcium,Cell adhesion,Complete proteome,Developmental protein,Disease mutation,Disulfide bond,EGF-like domain,Epilepsy,Extracellular matrix,Glycoprotein,Hydrolase,Lissencephaly,Metal-binding,Polymorphism,Protease,Proteomics identification,Reference proteome,Repeat,Secreted,Serine protease,Signal,Zinc,	3378	13360	3019	606	1632	205	405.5	5347.25	3.72102	0.000418318
RFC3	replication factor C subunit 3	Acetylation,Alternative splicing,Complete proteome,DNA replication,DNA-binding,Nucleus,Phosphoprotein,Polymorphism,Proteomics identification,Reference proteome,	1843	2524	1267	281	593	244	262.5	1556.75	2.56815	0.00174408
RFPL1	ret finger protein like 1	Complete proteome,Metal-binding,Polymorphism,Reference proteome,Zinc,Zinc-finger,	270	184	77	12	58	13	12.5	147.25	3.55827	0.000256745
RFPL1-AS1	RFPL1 Antisense RNA 1	NA	900	709	265	143	294	56	99.5	542	2.44552	0.00103956
RFWD3	ring finger and WD repeat domain 3	Coiled coil,Complete proteome,Cytoplasm,DNA damage,DNA repair,Ligase,Metal-binding,Nucleus,Phosphoprotein,Polymorphism,Proteomics identification,Reference proteome,Repeat,Ubl conjugation pathway,WD repeat,Zinc,Zinc-finger,	3160	3511	1956	579	1495	685	632	2530.5	2.00143	0.00794867
RGAG4	retrotransposon gag domain containing 4	Complete proteome,Polymorphism,Reference proteome,	1159	1637	878	492	1240	291	391.5	1228.5	1.64981	0.001781
RGS16	regulator of G-protein signaling 16	3D-structure,Complete proteome,GTPase activation,Lipoprotein,Membrane,Palmitate,Phosphoprotein,Polymorphism,Reference proteome,Signal transduction inhibitor,	1142	178	401	3041	658	1289	2165	594.75	-1.86401	0.0322359
RHCG	Rh family C glycoprotein	3D-structure,Ammonia transport,Cell membrane,Complete proteome,Glycoprotein,Membrane,Polymorphism,Proteomics identification,Reference proteome,Transmembrane,Transmembrane helix,Transport,	48	9	4	566	55	89	327.5	29	-3.49737	0.00732536
RIPPLY2	ripply transcriptional repressor 2	Alternative splicing,Complete proteome,Developmental protein,Dwarfism,Nucleus,Reference proteome,	204	233	55	50	112	7	28.5	151	2.40551	0.0339842
RLTPR	Capping Protein Regulator And Myosin 1 Linker 2	NA	1272	3573	2096	943	2416	358	650.5	2339.25	1.84643	0.0421126
RMI1	RecQ mediated genome instability 1	3D-structure,Acetylation,Complete proteome,DNA replication,Isopeptide bond,Nucleus,Phosphoprotein,Polymorphism,Proteomics identification,Reference proteome,Ubl conjugation,	1270	1599	888	309	564	294	301.5	1080.25	1.84114	0.0215378
RNASE7	ribonuclease A family member 7	3D-structure,Antibiotic,Antimicrobial,Complete proteome,Direct protein sequencing,Disulfide bond,Endonuclease,Glycoprotein,Hydrolase,Nuclease,Polymorphism,Reference proteome,Secreted,Signal,	9	38	20	126	51	339	232.5	29.5	-2.97844	0.00215207
RNF112	ring finger protein 112	Alternative splicing,Complete proteome,Membrane,Metal-binding,Reference proteome,Transmembrane,Transmembrane helix,Zinc,Zinc-finger,	41	14	23	134	46	67	100.5	31	-1.69686	0.044418
RNF150	ring finger protein 150	Alternative splicing,Complete proteome,Glycoprotein,Membrane,Metal-binding,Proteomics identification,Reference proteome,Signal,Transmembrane,Transmembrane helix,Zinc,Zinc-finger,	92	125	51	6	33	16	11	75.25	2.77419	0.0434587
RNF223	ring finger protein 223	Complete proteome,Membrane,Metal-binding,Reference proteome,Transmembrane,Transmembrane helix,Zinc,Zinc-finger,	5	3	1	8	3	39	23.5	3	-2.96963	0.016277
RNF43	ring finger protein 43	3D-structure,Alternative splicing,Cell membrane,Complete proteome,Disulfide bond,Endoplasmic reticulum,Glycoprotein,Ligase,Membrane,Metal-binding,Nucleus,Polymorphism,Reference proteome,Signal,Transmembrane,Transmembrane helix,Ubl conjugation,Ubl conjugation pathway,Wnt signaling pathway,Zinc,Zinc-finger,	48	22	37	45	57	338	191.5	41	-2.22365	0.0347967
ROBO2	roundabout guidance receptor 2	3D-structure,Alternative splicing,Chemotaxis,Chromosomal rearrangement,Complete proteome,Developmental protein,Differentiation,Disease mutation,Disulfide bond,Glycoprotein,Immunoglobulin domain,Membrane,Neurogenesis,Phosphoprotein,Proteomics identification,Receptor,Reference proteome,Repeat,Signal,Transmembrane,Transmembrane helix,	1688	2319	1042	344	1025	143	243.5	1518.5	2.64065	2.14845e-08
ROPN1B	rhophilin associated tail protein 1B	Alternative splicing,Complete proteome,Phosphoprotein,Proteomics identification,Reference proteome,	4	3	3	25	3	12	18.5	3.25	-2.50901	0.0194461
ROS1	ROS proto-oncogene 1, receptor tyrosine kinase	3D-structure,ATP-binding,Cell membrane,Chromosomal rearrangement,Complete proteome,Glycoprotein,Kinase,Membrane,Nucleotide-binding,Phosphoprotein,Polymorphism,Proteomics identification,Proto-oncogene,Receptor,Reference proteome,Repeat,Signal,Transferase,Transmembrane,Transmembrane helix,Tyrosine-protein kinase,	1	1	0	1	0	38	19.5	0.5	-5.2854	0.0157796
RPGRIP1L	RPGRIP1 like	3D-structure,Alternative splicing,Cell junction,Cell projection,Ciliopathy,Cilium,Coiled coil,Complete proteome,Cytoplasm,Cytoskeleton,Disease mutation,Joubert syndrome,Meckel syndrome,Polymorphism,Proteomics identification,Reference proteome,Repeat,Tight junction,	945	1310	449	184	255	127	155.5	739.75	2.25012	0.02212
RPL39L	ribosomal protein L39 like	Complete proteome,Reference proteome,Ribonucleoprotein,Ribosomal protein,	123	77	22	757	78	106	431.5	75	-2.5244	0.00409641
RSPH1	radial spoke head 1 homolog	Alternative splicing,Cell projection,Ciliopathy,Complete proteome,Cytoplasm,Disease mutation,Meiosis,Primary ciliary dyskinesia,Reference proteome,Repeat,	22	24	13	317	19	25	171	19.5	-3.13245	0.00164859
RSPRY1	ring finger and SPRY domain containing 1	Alternative splicing,Complete proteome,Disease mutation,Dwarfism,Glycoprotein,Mental retardation,Metal-binding,Phosphoprotein,Proteomics identification,Reference proteome,Secreted,Signal,Zinc,Zinc-finger,	1113	1472	696	153	423	251	202	926	2.19666	0.044338
RTN2	reticulon 2	Alternative initiation,Alternative splicing,Complete proteome,Disease mutation,Endoplasmic reticulum,Hereditary spastic paraplegia,Membrane,Neurodegeneration,Phosphoprotein,Polymorphism,Proteomics identification,Reference proteome,Transmembrane,Transmembrane helix,	1228	2239	771	525	872	230	377.5	1277.5	1.75877	0.0143549
RXRG	retinoid X receptor gamma	3D-structure,Complete proteome,DNA-binding,Metal-binding,Nucleus,Receptor,Reference proteome,Transcription,Transcription regulation,Zinc,Zinc-finger,	12	13	10	240	15	20	130	12.5	-3.37851	0.00141045
S100A11	S100 calcium binding protein A11	3D-structure,Acetylation,Calcium,Complete proteome,Cytoplasm,Direct protein sequencing,Disulfide bond,Metal-binding,Nucleus,Phosphoprotein,Reference proteome,Repeat,	2937	930	1376	8582	2669	3331	5956.5	1978	-1.59042	0.035334
S100A14	S100 calcium binding protein A14	3D-structure,Apoptosis,Complete proteome,Cytoplasm,Reference proteome,	835	783	1128	2790	814	2689	2739.5	890	-1.62204	0.00477422
S100A2	S100 calcium binding protein A2	3D-structure,Calcium,Complete proteome,Direct protein sequencing,Metal-binding,Proteomics identification,Reference proteome,Repeat,	395	260	569	10428	402	942	5685	406.5	-3.80583	0.000198485
S100A3	S100 calcium binding protein A3	3D-structure,Acetylation,Calcium,Citrullination,Complete proteome,Cytoplasm,Disulfide bond,Metal-binding,Polymorphism,Reference proteome,Repeat,Zinc,	103	9	22	1280	62	226	753	49	-3.9418	0.000291899
S100A7A	S100 calcium binding protein A7A	3D-structure,Acetylation,Calcium,Complete proteome,Cytoplasm,Metal-binding,Polymorphism,Reference proteome,Repeat,Zinc,	0	0	5	1208	1	118	663	1.5	-8.7879	3.18764e-09
S100B	S100 calcium binding protein B	3D-structure,Acetylation,Calcium,Complete proteome,Cytoplasm,Direct protein sequencing,Metal-binding,Nucleus,Proteomics identification,Reference proteome,Repeat,Zinc,	25	40	35	191	104	299	245	51	-2.26421	0.0167426
S100Z	S100 calcium binding protein Z	Calcium,Complete proteome,Direct protein sequencing,Metal-binding,Polymorphism,Reference proteome,Repeat,	152	891	159	4	2	1	2.5	301	6.91169	0.0104162
SAA1	serum amyloid A1	3D-structure,Acute phase,Amyloid,Amyloidosis,Complete proteome,Direct protein sequencing,HDL,Heparin-binding,Methylation,Polymorphism,Proteomics identification,Reference proteome,Secreted,Signal,	27	2	3	838	38	29	433.5	17.5	-4.63061	0.0054432
SAA2	serum amyloid A2	Acute phase,Alternative splicing,Amyloid,Amyloidosis,Complete proteome,Direct protein sequencing,HDL,Polymorphism,Reference proteome,Secreted,Signal,	25	32	9	290	30	18	154	24	-2.68182	0.0234596
SACS	sacsin molecular chaperone	3D-structure,Acetylation,Alternative splicing,Chaperone,Complete proteome,Cytoplasm,Disease mutation,Neurodegeneration,Phosphoprotein,Polymorphism,Proteomics identification,Reference proteome,	937	1687	578	315	922	264	289.5	1031	1.83241	0.00989183
SALL1	spalt like transcription factor 1	Alternative splicing,Complete proteome,DNA-binding,Isopeptide bond,Metal-binding,Nucleus,Phosphoprotein,Polymorphism,Proteomics identification,Reference proteome,Repeat,Repressor,Transcription,Transcription regulation,Ubl conjugation,Zinc,Zinc-finger,	7	7	1	553	8	9	281	5.75	-5.61086	5.36001e-05
SALL2	spalt like transcription factor 2	Alternative splicing,Complete proteome,DNA-binding,Isopeptide bond,Metal-binding,Nucleus,Phosphoprotein,Polymorphism,Proteomics identification,Reference proteome,Repeat,Transcription,Transcription regulation,Ubl conjugation,Zinc,Zinc-finger,	1953	1662	977	535	657	220	377.5	1312.25	1.79749	0.0157796
SALL3	spalt like transcription factor 3	Alternative splicing,Complete proteome,DNA-binding,Metal-binding,Nucleus,Phosphoprotein,Polymorphism,Proteomics identification,Reference proteome,Repeat,Transcription,Transcription regulation,Zinc,Zinc-finger,	0	0	0	64	1	67	65.5	0.25	-8.03342	5.33068e-11
SAP25	Sin3A associated protein 25	Complete proteome,Cytoplasm,Nucleus,Reference proteome,Repressor,Transcription,Transcription regulation,	2275	3968	1997	322	1378	128	225	2404.5	3.41774	1.24095e-09
SATB1	SATB homeobox 1	3D-structure,Acetylation,Alternative splicing,Chromatin regulator,Chromosomal rearrangement,Complete proteome,DNA-binding,Homeobox,Host-virus interaction,Isopeptide bond,Nucleus,Phosphoprotein,Proteomics identification,Reference proteome,Repeat,Repressor,Signal,Transcription,Transcription regulation,Ubl conjugation,	4313	5817	2604	1357	3289	666	1011.5	4005.75	1.98558	1.57139e-06
SATB2	SATB homeobox 2	3D-structure,Alternative splicing,Chromatin regulator,Chromosomal rearrangement,Complete proteome,Developmental protein,Disease mutation,DNA-binding,Homeobox,Isopeptide bond,Mental retardation,Nucleus,Phosphoprotein,Proteomics identification,Reference proteome,Repeat,Repressor,Transcription,Transcription regulation,Ubl conjugation,	1225	1549	809	120	637	114	117	1055	3.17266	4.45952e-10
SBK2	SH3 domain binding kinase family member 2	ATP-binding,Complete proteome,Kinase,Nucleotide-binding,Polymorphism,Reference proteome,Serine/threonine-protein kinase,Transferase,	24	106	61	8	20	1	4.5	52.75	3.55117	0.0204059
SCG5	secretogranin V	Alternative splicing,Chaperone,Cleavage on pair of basic residues,Complete proteome,Direct protein sequencing,Disulfide bond,Neuropeptide,Phosphoprotein,Proteomics identification,Reference proteome,Secreted,Signal,Sulfation,Transport,	734	8208	2474	284	633	109	196.5	3012.25	3.93824	0.00662593
SCHIP1	schwannomin interacting protein 1	Alternative splicing,Coiled coil,Complete proteome,Cytoplasm,Polymorphism,Reference proteome,	148	106	66	15	53	15	15	93.25	2.63614	0.00189977
SCN3A	sodium voltage-gated channel alpha subunit 3	Alternative splicing,Cell membrane,Coiled coil,Complete proteome,Glycoprotein,Ion channel,Ion transport,Membrane,Phosphoprotein,Polymorphism,Proteomics identification,Reference proteome,Repeat,Sodium,Sodium channel,Sodium transport,Transmembrane,Transmembrane helix,Transport,Ubl conjugation,Voltage-gated channel,	42	9	8	340	39	67	203.5	24.5	-3.05418	0.0046053
SCRT2	scratch family transcriptional repressor 2	Complete proteome,DNA-binding,Metal-binding,Nucleus,Reference proteome,Repeat,Transcription,Transcription regulation,Zinc,Zinc-finger,	543	216	162	7	145	9	8	266.5	5.05799	2.14068e-09
SDK2	sidekick cell adhesion molecule 2	3D-structure,Alternative splicing,Cell adhesion,Cell junction,Cell membrane,Complete proteome,Disulfide bond,Glycoprotein,Immunoglobulin domain,Membrane,Proteomics identification,Reference proteome,Repeat,Signal,Synapse,Transmembrane,Transmembrane helix,	70	47	49	216	20	166	191	46.5	-2.03827	0.000309812
SDR16C5	short chain dehydrogenase/reductase family 16C, member 5	Alternative splicing,Complete proteome,Endoplasmic reticulum,Membrane,NAD,NADP,Oxidoreductase,Polymorphism,Proteomics identification,Reference proteome,Transmembrane,Transmembrane helix,	53	55	138	192	165	818	505	102.75	-2.29714	0.0419978
SEC14L6	SEC14 like lipid binding 6	Complete proteome,Reference proteome,	3	3	1	13	21	265	139	7	-4.31159	0.00803039
SEMA3D	semaphorin 3D	Complete proteome,Developmental protein,Differentiation,Disulfide bond,Glycoprotein,Immunoglobulin domain,Membrane,Neurogenesis,Polymorphism,Proteomics identification,Reference proteome,Secreted,Signal,Transmembrane,Transmembrane helix,	28	7	3	15	19	215	115	14.25	-3.0126	0.0169624
SEMA3E	semaphorin 3E	Alternative splicing,Angiogenesis,Complete proteome,Developmental protein,Differentiation,Disulfide bond,Glycoprotein,Immunoglobulin domain,Neurogenesis,Proteomics identification,Reference proteome,Secreted,Signal,	2654	2382	903	185	492	47	116	1607.75	3.79285	1.35942e-05
SEMA5B	semaphorin 5B	Alternative splicing,Complete proteome,Developmental protein,Differentiation,Disulfide bond,Glycoprotein,Membrane,Neurogenesis,Polymorphism,Proteomics identification,Reference proteome,Repeat,Signal,Signal-anchor,Transmembrane,Transmembrane helix,	56	67	55	859	147	81	470	81.25	-2.53222	0.0329202
SEP3	Septin 3	NA	6222	2462	1640	748	1227	339	543.5	2887.75	2.40959	0.0140716
SERPINA3	serpin family A member 3	3D-structure,Acute phase,Alternative splicing,Complete proteome,Direct protein sequencing,Disease mutation,Glycoprotein,Polymorphism,Protease inhibitor,Proteomics identification,Reference proteome,Secreted,Serine protease inhibitor,Signal,	100	4	16	755	35	458	606.5	38.75	-3.96824	0.00016801
SERPINB13	serpin family B member 13	Alternative splicing,Coiled coil,Complete proteome,Cytoplasm,Membrane,Polymorphism,Protease inhibitor,Proteomics identification,Reference proteome,Serine protease inhibitor,Transmembrane,Transmembrane helix,	13	56	38	270	135	475	372.5	60.5	-2.62223	0.0213611
SERPINB3	serpin family B member 3	3D-structure,Acetylation,Alternative splicing,Complete proteome,Cytoplasm,Direct protein sequencing,Polymorphism,Protease inhibitor,Proteomics identification,Reference proteome,Serine protease inhibitor,	9	52	46	1866	82	401	1133.5	47.25	-4.58433	1.11294e-05
SERPINB4	serpin family B member 4	Acetylation,Complete proteome,Cytoplasm,Direct protein sequencing,Protease inhibitor,Proteomics identification,Reference proteome,Serine protease inhibitor,	1	3	4	1652	36	65	858.5	11	-6.28624	0.000345592
SERPINI2	serpin family I member 2	Complete proteome,Glycoprotein,Polymorphism,Protease inhibitor,Proteomics identification,Reference proteome,Secreted,Serine protease inhibitor,Signal,	10	0	1	171	1	8	89.5	3	-4.89885	0.00584185
SETD6	SET domain containing 6	3D-structure,Alternative splicing,Complete proteome,Methyltransferase,Nucleus,Polymorphism,Proteomics identification,Reference proteome,S-adenosyl-L-methionine,Transferase,	2139	3255	1407	727	1536	577	652	2084.25	1.67658	0.00413207
SH2D5	SH2 domain containing 5	Alternative splicing,Cell junction,Cell membrane,Complete proteome,Membrane,Postsynaptic cell membrane,Proteomics identification,Reference proteome,SH2 domain,Synapse,	525	734	512	96	213	14	55	496	3.17284	0.000826725
SH3GL3	SH3 domain containing GRB2 like 3, endophilin A3	3D-structure,Alternative splicing,Coiled coil,Complete proteome,Cytoplasm,Endocytosis,Endosome,Lipid-binding,Membrane,Phosphoprotein,Proteomics identification,Reference proteome,SH3 domain,	47	319	148	10	264	7	8.5	194.5	4.51616	7.94627e-05
SHANK1	SH3 and multiple ankyrin repeat domains 1	Alternative splicing,ANK repeat,Cell junction,Cell membrane,Complete proteome,Cytoplasm,Differentiation,Membrane,Neurogenesis,Phosphoprotein,Polymorphism,Postsynaptic cell membrane,Proteomics identification,Reference proteome,Repeat,SH3 domain,Synapse,	309	866	423	132	317	52	92	478.75	2.37957	0.00433121
SHE	Src homology 2 domain containing E	Complete proteome,Phosphoprotein,Proteomics identification,Reference proteome,SH2 domain,Signal,	5348	3196	1598	463	1452	493	478	2898.5	2.60022	0.0018256
SIGLEC12	sialic acid binding Ig like lectin 12	Alternative splicing,Cell adhesion,Complete proteome,Disulfide bond,Glycoprotein,Immunoglobulin domain,Lectin,Membrane,Phosphoprotein,Polymorphism,Reference proteome,Repeat,Signal,Transmembrane,Transmembrane helix,	15	86	4	186	19	103	144.5	31	-2.22073	0.0315144
SIX1	SIX homeobox 1	3D-structure,Activator,Apoptosis,Complete proteome,Cytoplasm,Deafness,Developmental protein,Disease mutation,DNA-binding,Homeobox,Non-syndromic deafness,Nucleus,Phosphoprotein,Proteomics identification,Reference proteome,Repressor,Transcription,Transcription regulation,Ubl conjugation,	91	9	2	1294	40	151	722.5	35.5	-4.34711	0.00152923
SLC18A1	solute carrier family 18 member A1	Alternative splicing,Complete proteome,Cytoplasmic vesicle,Endoplasmic reticulum,Glycoprotein,Membrane,Neurotransmitter transport,Polymorphism,Reference proteome,Transmembrane,Transmembrane helix,Transport,	3	0	0	35	3	8	21.5	1.5	-3.8413	0.0425721
SLC19A3	solute carrier family 19 member 3	Complete proteome,Disease mutation,Glycoprotein,Membrane,Polymorphism,Reference proteome,Transmembrane,Transmembrane helix,Transport,	14	26	4	26	24	140	83	17	-2.28758	0.027551
SLC1A6	solute carrier family 1 member 6	Alternative splicing,Complete proteome,Glycoprotein,Membrane,Phosphoprotein,Proteomics identification,Reference proteome,Symport,Transmembrane,Transmembrane helix,Transport,	14	6	17	46	22	167	106.5	14.75	-2.85207	0.00694516
SLC24A5	solute carrier family 24 member 5	Albinism,Alternative splicing,Antiport,Calcium,Calcium transport,Complete proteome,Golgi apparatus,Ion transport,Membrane,Polymorphism,Potassium,Potassium transport,Reference proteome,Sensory transduction,Signal,Sodium,Sodium transport,Symport,Transmembrane,Transmembrane helix,Transport,	860	1150	521	283	670	127	205	800.25	1.96483	2.64669e-05
SLC25A27	solute carrier family 25 member 27	Alternative splicing,Complete proteome,Membrane,Mitochondrion,Mitochondrion inner membrane,Polymorphism,Proteomics identification,Reference proteome,Repeat,Transmembrane,Transmembrane helix,Transport,	1389	5319	1417	419	2029	175	297	2538.5	3.09544	0.000176951
SLC26A9	solute carrier family 26 member 9	Alternative splicing,Complete proteome,Membrane,Polymorphism,Reference proteome,Transmembrane,Transmembrane helix,	26	18	33	141	37	149	145	28.5	-2.34702	0.00124853
SLC35D3	solute carrier family 35 member D3	Complete proteome,Membrane,Reference proteome,Sugar transport,Transmembrane,Transmembrane helix,Transport,	1026	1797	718	253	447	59	156	997	2.67605	0.00196551
SLC35E2	solute carrier family 35 member E2	Alternative splicing,Complete proteome,Membrane,Reference proteome,Transmembrane,Transmembrane helix,	2089	3010	1021	446	718	329	387.5	1709.5	2.14131	0.0138325
SLC43A1	solute carrier family 43 member 1	Alternative splicing,Amino-acid transport,Complete proteome,Glycoprotein,Membrane,Phosphoprotein,Polymorphism,Proteomics identification,Reference proteome,Transmembrane,Transmembrane helix,Transport,	1328	2864	943	350	587	243	296.5	1430.5	2.27042	0.0158051
SLC51B	solute carrier family 51 beta subunit	Cell membrane,Complete proteome,Membrane,Reference proteome,Transmembrane,Transmembrane helix,Transport,	21	11	14	98	17	38	68	15.75	-2.11018	0.00261858
SLC5A7	solute carrier family 5 member 7	Complete proteome,Glycoprotein,Ion transport,Membrane,Neurodegeneration,Neurotransmitter biosynthesis,Phosphoprotein,Polymorphism,Reference proteome,Sodium,Sodium transport,Symport,Transmembrane,Transmembrane helix,Transport,	0	0	3	41	1	14	27.5	1	-4.78136	0.0113716
SLC5A9	solute carrier family 5 member 9	Alternative splicing,Complete proteome,Glycoprotein,Ion transport,Membrane,Phosphoprotein,Polymorphism,Proteomics identification,Reference proteome,Sodium,Sodium transport,Transmembrane,Transmembrane helix,Transport,	35	18	9	52	29	93	72.5	22.75	-1.67211	0.0272033
SLC6A13	solute carrier family 6 member 13	Alternative splicing,Cell membrane,Complete proteome,Disulfide bond,Glycoprotein,Membrane,Neurotransmitter transport,Phosphoprotein,Polymorphism,Proteomics identification,Reference proteome,Symport,Transmembrane,Transmembrane helix,Transport,	16	3	6	249	0	2	125.5	6.25	-4.32769	0.0362701
SLC6A14	solute carrier family 6 member 14	Amino-acid transport,Complete proteome,Glycoprotein,Membrane,Obesity,Reference proteome,Symport,Transmembrane,Transmembrane helix,Transport,	71	55	31	380	41	226	303	49.5	-2.61382	7.43702e-16
SLC6A3	solute carrier family 6 member 3	Cell membrane,Complete proteome,Disease mutation,Disulfide bond,Dystonia,Glycoprotein,Membrane,Metal-binding,Neurodegeneration,Neurotransmitter transport,Parkinsonism,Polymorphism,Reference proteome,Sodium,Symport,Transmembrane,Transmembrane helix,Transport,	615	981	407	109	248	42	75.5	562.75	2.89795	6.6828e-05
SLC7A14	solute carrier family 7 member 14	Amino-acid transport,Complete proteome,Glycoprotein,Lysosome,Membrane,Phosphoprotein,Polymorphism,Reference proteome,Retinitis pigmentosa,Transmembrane,Transmembrane helix,Transport,	1302	2436	438	227	436	58	142.5	1153	3.01636	0.00393623
SLCO6A1	solute carrier organic anion transporter family member 6A1	Alternative splicing,Cell membrane,Complete proteome,Disulfide bond,Glycoprotein,Ion transport,Membrane,Polymorphism,Proteomics identification,Reference proteome,Transmembrane,Transmembrane helix,Transport,	0	0	0	72	0	1	36.5	0	-INF	0.00421869
SLFN13	schlafen family member 13	Alternative splicing,ATP-binding,Complete proteome,Nucleotide-binding,Polymorphism,Proteomics identification,Reference proteome,	261	105	68	1602	304	444	1023	184.5	-2.47111	0.00434765
SLIT1	slit guidance ligand 1	Alternative splicing,Complete proteome,Developmental protein,Differentiation,Disulfide bond,EGF-like domain,Glycoprotein,Leucine-rich repeat,Neurogenesis,Polymorphism,Proteomics identification,Reference proteome,Repeat,Secreted,Signal,	2577	8029	606	537	1493	165	351	3176.25	3.17778	0.0145523
SLITRK5	SLIT and NTRK like family member 5	Alternative splicing,Complete proteome,Glycoprotein,Leucine-rich repeat,Membrane,Reference proteome,Repeat,Signal,Transmembrane,Transmembrane helix,	302	82	247	11	138	25	18	192.25	3.41691	0.00741819
SLN	sarcolipin	3D-structure,Complete proteome,Endoplasmic reticulum,Membrane,Reference proteome,Sarcoplasmic reticulum,Transmembrane,Transmembrane helix,	0	0	0	83	2	10	46.5	0.5	-6.53916	0.000424336
SLPI	secretory leukocyte peptidase inhibitor	3D-structure,Antibiotic,Antimicrobial,Complete proteome,Direct protein sequencing,Disulfide bond,Hydrolase,Immunity,Innate immunity,Protease,Protease inhibitor,Reference proteome,Repeat,Secreted,Serine protease inhibitor,Signal,	59	72	136	6927	222	471	3699	122.25	-4.91923	2.93607e-05
SMAD5-AS1	SMAD5 antisense RNA 1	Complete proteome,Polymorphism,Reference proteome,	7	8	3	16	6	29	22.5	6	-1.90689	0.0375077
SMARCC1	SWI/SNF related, matrix associated, actin dependent regulator of chromatin subfamily c member 1	3D-structure,Acetylation,Chromatin regulator,Coiled coil,Complete proteome,Direct protein sequencing,Isopeptide bond,Neurogenesis,Nucleus,Phosphoprotein,Polymorphism,Proteomics identification,Reference proteome,Transcription,Transcription regulation,Ubl conjugation,	8721	9919	6615	1785	4452	1691	1738	7426.75	2.0953	0.000861701
SMC1B	structural maintenance of chromosomes 1B	Alternative splicing,ATP-binding,Cell cycle,Centromere,Chromosome,Coiled coil,Complete proteome,Meiosis,Nucleotide-binding,Nucleus,Polymorphism,Reference proteome,	42	51	9	394	29	52	223	32.75	-2.76748	0.00190385
SMIM1	small integral membrane protein 1	Blood group antigen,Complete proteome,Direct protein sequencing,Disulfide bond,Membrane,Phosphoprotein,Polymorphism,Proteomics identification,Reference proteome,Transmembrane,Transmembrane helix,	103	545	96	5	10	4	4.5	188.5	5.3885	0.00415455
SMIM8	small integral membrane protein 8	Complete proteome,Membrane,Reference proteome,Transmembrane,Transmembrane helix,	608	1218	466	239	390	99	169	670.5	1.98821	0.0104482
SNTG1	syntrophin gamma 1	Actin-binding,Alternative splicing,Complete proteome,Cytoplasm,Cytoskeleton,Nucleus,Reference proteome,	90	212	146	0	167	0	0	153.75	INF	1.78494e-12
SOD3	superoxide dismutase 3, extracellular	3D-structure,Antioxidant,Complete proteome,Copper,Direct protein sequencing,Disulfide bond,Glycation,Glycoprotein,Heparin-binding,Metal-binding,Oxidoreductase,Polymorphism,Proteomics identification,Reference proteome,Secreted,Signal,Zinc,	509	127	156	1989	636	1865	1927	357	-2.43236	0.00534114
SOGA3	SOGA family member 3	Coiled coil,Complete proteome,Membrane,Phosphoprotein,Proteomics identification,Reference proteome,Signal,Transmembrane,Transmembrane helix,	637	737	374	47	185	40	43.5	483.25	3.47368	1.58581e-06
SOSTDC1	sclerostin domain containing 1	Alternative splicing,Complete proteome,Direct protein sequencing,Disulfide bond,Glycoprotein,Polymorphism,Reference proteome,Secreted,Signal,Wnt signaling pathway,	63	23	6	67	78	475	271	42.5	-2.67276	0.0260831
SOX21	SRY-box 21	Activator,Complete proteome,DNA-binding,Nucleus,Polymorphism,Reference proteome,Transcription,Transcription regulation,	13	23	24	21	50	404	212.5	27.5	-2.94996	0.0241015
SOX9	SRY-box 9	3D-structure,Complete proteome,Disease mutation,DNA-binding,Nucleus,Reference proteome,Transcription,Transcription regulation,	101	32	62	214	125	481	347.5	80	-2.11894	0.0161666
SPAG6	sperm associated antigen 6	Alternative splicing,Cell projection,Cilium,Cilium biogenesis/degradation,Complete proteome,Cytoplasm,Cytoskeleton,Flagellum,Microtubule,Polymorphism,Proteomics identification,Reference proteome,Repeat,	69	25	31	374	23	39	206.5	37	-2.48054	0.0163219
SPATA6L	spermatogenesis associated 6 like	Alternative splicing,Complete proteome,Phosphoprotein,Polymorphism,Reference proteome,	221	398	140	94	136	33	63.5	223.75	1.81706	0.0386727
SPDEF	SAM pointed domain containing ETS transcription factor	3D-structure,Activator,Alternative splicing,Complete proteome,DNA-binding,Nucleus,Polymorphism,Reference proteome,Transcription,Transcription regulation,	150	425	82	35	306	12	23.5	240.75	3.3568	0.000708041
SPDYE1	speedy/RINGO cell cycle regulator family member E1	Complete proteome,Reference proteome,Williams-Beuren syndrome,	86	129	55	30	60	18	24	82.5	1.78136	0.0317106
SPINK1	serine peptidase inhibitor, Kazal type 1	3D-structure,Complete proteome,Direct protein sequencing,Disease mutation,Disulfide bond,Polymorphism,Protease inhibitor,Proteomics identification,Reference proteome,Secreted,Serine protease inhibitor,Signal,	4	4	3	59	1	7	33	3	-3.45943	0.00928706
SPINK5	serine peptidase inhibitor, Kazal type 5	3D-structure,Alternative splicing,Cleavage on pair of basic residues,Coiled coil,Complete proteome,Direct protein sequencing,Disulfide bond,Hypotrichosis,Ichthyosis,Polymorphism,Protease inhibitor,Proteomics identification,Reference proteome,Repeat,Secreted,Serine protease inhibitor,Signal,	455	1000	1572	4808	1867	7607	6207.5	1223.5	-2.343	0.013527
SPOCD1	SPOC domain containing 1	Alternative splicing,Complete proteome,Polymorphism,Proteomics identification,Reference proteome,	35	19	5	431	22	23	227	20.25	-3.4867	0.00333985
SPON2	spondin 2	3D-structure,Calcium,Cell adhesion,Complete proteome,Direct protein sequencing,Disulfide bond,Extracellular matrix,Glycoprotein,Immunity,Innate immunity,Metal-binding,Polymorphism,Proteomics identification,Reference proteome,Secreted,Signal,	1056	545	428	2933	694	1327	2130	680.75	-1.64566	0.000176224
SPRR1A	small proline rich protein 1A	Complete proteome,Cytoplasm,Direct protein sequencing,Keratinization,Polymorphism,Reference proteome,Repeat,	160	157	284	3538	295	511	2024.5	224	-3.176	0.00113158
SPRR1B	small proline rich protein 1B	Complete proteome,Cytoplasm,Direct protein sequencing,Keratinization,Polymorphism,Reference proteome,Repeat,	137	389	931	7545	642	1201	4373	524.75	-3.05892	0.0216904
SPRR2A	small proline rich protein 2A	Complete proteome,Cytoplasm,Keratinization,Reference proteome,Repeat,	0	23	6	7580	17	135	3857.5	11.5	-8.38989	1.98416e-07
SPRR2B	small proline rich protein 2B	Complete proteome,Cytoplasm,Keratinization,Polymorphism,Reference proteome,Repeat,	0	34	1	820	12	153	486.5	11.75	-5.37171	0.000375747
SPRR2D	small proline rich protein 2D	Complete proteome,Cytoplasm,Keratinization,Polymorphism,Reference proteome,Repeat,	5	51	64	3769	119	638	2203.5	59.75	-5.20471	4.87165e-05
SPRR2E	small proline rich protein 2E	Complete proteome,Cytoplasm,Keratinization,Reference proteome,Repeat,	43	503	271	5821	616	3628	4724.5	358.25	-3.72112	0.000415606
SPRR2F	small proline rich protein 2F	Complete proteome,Cytoplasm,Keratinization,Reference proteome,Repeat,	3	52	8	414	5	11	212.5	17	-3.64386	0.0262717
SPRR2G	small proline rich protein 2G	Complete proteome,Cytoplasm,Keratinization,Reference proteome,Repeat,	121	922	189	3034	618	2524	2779	462.5	-2.58704	0.00297405
SRD5A2	steroid 5 alpha-reductase 2	Complete proteome,Differentiation,Disease mutation,Endoplasmic reticulum,Membrane,Microsome,NADP,Oxidoreductase,Polymorphism,Pseudohermaphroditism,Reference proteome,Sexual differentiation,Transmembrane,Transmembrane helix,	3	0	0	5	1	43	24	1	-4.58496	0.011587
SRY	sex determining region Y	3D-structure,Acetylation,Activator,ADP-ribosylation,Calmodulin-binding,Chromosomal rearrangement,Complete proteome,Cytoplasm,Differentiation,Disease mutation,DNA-binding,Nucleus,Reference proteome,Repressor,Sexual differentiation,Transcription,Transcription regulation,	0	0	1	8	1	20	14	0.5	-4.80735	0.01491
ST8SIA3	ST8 alpha-N-acetyl-neuraminide alpha-2,8-sialyltransferase 3	3D-structure,Complete proteome,Disulfide bond,Glycoprotein,Glycosyltransferase,Golgi apparatus,Membrane,Polymorphism,Proteomics identification,Reference proteome,Signal-anchor,Transferase,Transmembrane,Transmembrane helix,	763	1021	409	118	431	122	120	656	2.45066	5.36634e-05
STAC2	SH3 and cysteine rich domain 2	Alternative splicing,Complete proteome,Metal-binding,Phosphoprotein,Proteomics identification,Reference proteome,SH3 domain,Zinc,Zinc-finger,	81	80	88	412	187	318	365	109	-1.74357	0.0204207
STEAP1	STEAP family member 1	Complete proteome,Copper,Electron transport,Endosome,FAD,Flavoprotein,Heme,Ion transport,Iron,Iron transport,Membrane,Metal-binding,NAD,Oxidoreductase,Polymorphism,Reference proteome,Transmembrane,Transmembrane helix,Transport,	114	21	28	180	35	137	158.5	49.5	-1.67898	0.0310203
STEAP3	STEAP3 metalloreductase	3D-structure,Alternative splicing,Apoptosis,Cell cycle,Complete proteome,Copper,Endosome,FAD,Flavoprotein,Glycoprotein,Heme,Ion transport,Iron,Iron transport,Membrane,Metal-binding,NADP,Oxidoreductase,Phosphoprotein,Polymorphism,Proteomics identification,Reference proteome,Transmembrane,Transmembrane helix,Transport,	4238	7630	2152	589	977	526	557.5	3749.25	2.74956	0.0145079
STK17B	serine/threonine kinase 17b	3D-structure,Apoptosis,ATP-binding,Cell membrane,Complete proteome,Kinase,Membrane,Nucleotide-binding,Nucleus,Phosphoprotein,Polymorphism,Proteomics identification,Reference proteome,Serine/threonine-protein kinase,Transferase,	6777	13702	5174	1632	4380	1992	1812	7508.25	2.05089	0.0297603
STX19	syntaxin 19	Coiled coil,Complete proteome,Membrane,Reference proteome,	5	12	2	24	7	65	44.5	6.5	-2.77529	0.00378933
STX1A	syntaxin 1A	Alternative splicing,Cell junction,Cell membrane,Coiled coil,Complete proteome,Cytoplasmic vesicle,Exocytosis,Membrane,Neurotransmitter transport,Phosphoprotein,Proteomics identification,Reference proteome,Secreted,Synapse,Synaptosome,Transmembrane,Transmembrane helix,Transport,Williams-Beuren syndrome,	3215	6499	2985	1247	2601	98	672.5	3825	2.50785	0.0317106
SUGT1P1	SGT1 homolog, MIS12 kinetochore complex assembly cochaperone pseudogene 1	NA	64	99	31	6	41	7	6.5	58.75	3.17608	0.00115037
SULT2B1	sulfotransferase family 2B member 1	3D-structure,Alternative splicing,Complete proteome,Cytoplasm,Endoplasmic reticulum,Lipid metabolism,Microsome,Nucleus,Phosphoprotein,Polymorphism,Reference proteome,Steroid metabolism,Transferase,	44	66	162	657	286	885	771	139.5	-2.46647	0.0349467
SUSD4	sushi domain containing 4	Alternative splicing,Complement pathway,Complete proteome,Disulfide bond,Glycoprotein,Immunity,Innate immunity,Membrane,Proteomics identification,Reference proteome,Repeat,Secreted,Signal,Sushi,Transmembrane,Transmembrane helix,	59	35	41	240	92	175	207.5	56.75	-1.87042	0.00827507
SYCP2L	synaptonemal complex protein 2 like	Alternative splicing,Complete proteome,Nucleus,Polymorphism,Reference proteome,	1038	874	475	19	452	14	16.5	709.75	5.42677	5.35978e-30
SYDE2	synapse defective Rho GTPase homolog 2	Alternative splicing,Complete proteome,GTPase activation,Phosphoprotein,Polymorphism,Reference proteome,	352	440	286	102	149	45	73.5	306.75	2.06125	0.00784449
SYN2	synapsin II	Alternative splicing,Cell junction,Complete proteome,Phosphoprotein,Polymorphism,Proteomics identification,Reference proteome,Synapse,	6965	5321	2630	1176	7339	173	674.5	5563.75	3.04417	0.000774116
SYN3	synapsin III	3D-structure,ATP-binding,Calcium,Cell junction,Complete proteome,Cytoplasmic vesicle,Membrane,Nucleotide-binding,Phosphoprotein,Polymorphism,Proteomics identification,Reference proteome,Synapse,	55	57	26	5	38	7	6	44	2.87447	0.00402167
SYNJ1	synaptojanin 1	3D-structure,Alternative splicing,Complete proteome,Cytoplasm,Disease mutation,Endocytosis,Hydrolase,Neurodegeneration,Parkinson disease,Parkinsonism,Phosphoprotein,Polymorphism,Proteomics identification,Reference proteome,Repeat,RNA-binding,	1584	2275	990	485	795	349	417	1411	1.7586	0.010582
SYNM	synemin	Alternative splicing,Cell junction,Coiled coil,Complete proteome,Cytoplasm,Cytoskeleton,Intermediate filament,Phosphoprotein,Polymorphism,Proteomics identification,Reference proteome,	3511	4322	2010	888	1073	361	624.5	2729	2.1276	0.0102825
SYT12	synaptotagmin 12	Cell junction,Complete proteome,Cytoplasmic vesicle,Membrane,Phosphoprotein,Polymorphism,Proteomics identification,Reference proteome,Repeat,Synapse,Transmembrane,Transmembrane helix,	22	10	8	34	12	54	44	13	-1.75899	0.0189127
SYT4	synaptotagmin 4	3D-structure,Alternative splicing,Calcium,Cell junction,Complete proteome,Cytoplasmic vesicle,Differentiation,Membrane,Metal-binding,Phosphoprotein,Polymorphism,Reference proteome,Repeat,Synapse,Transmembrane,Transmembrane helix,	477	978	368	96	290	33	64.5	528.25	3.03385	1.8958e-05
SYT6	synaptotagmin 6	Alternative splicing,Calcium,Cell junction,Cell membrane,Complete proteome,Cytoplasm,Cytoplasmic vesicle,Disulfide bond,Membrane,Metal-binding,Phosphoprotein,Proteomics identification,Reference proteome,Repeat,Synapse,Transmembrane,Transmembrane helix,	1	1	3	100	2	51	75.5	1.75	-5.43105	4.50507e-10
SYT9	synaptotagmin 9	Calcium,Cell junction,Complete proteome,Cytoplasmic vesicle,Disulfide bond,Membrane,Metal-binding,Phosphoprotein,Polymorphism,Proteomics identification,Reference proteome,Repeat,Synapse,Transmembrane,Transmembrane helix,	442	1227	634	47	225	4	25.5	632	4.63136	2.41868e-05
TAAR6	trace amine associated receptor 6	Cell membrane,Complete proteome,Disulfide bond,G-protein coupled receptor,Glycoprotein,Membrane,Polymorphism,Receptor,Reference proteome,Transducer,Transmembrane,Transmembrane helix,	25	51	12	2	7	0	1	23.75	4.56986	0.0199951
TACSTD2	tumor-associated calcium signal transducer 2	3D-structure,Amyloid,Amyloidosis,Complete proteome,Corneal dystrophy,Disulfide bond,Glycoprotein,Membrane,Polymorphism,Reference proteome,Sensory transduction,Signal,Transmembrane,Transmembrane helix,Tumor antigen,Vision,	385	286	796	1880	1095	4041	2960.5	640.5	-2.20857	0.0316089
TBC1D30	TBC1 domain family member 30	Alternative splicing,Cell membrane,Complete proteome,Membrane,Phosphoprotein,Polymorphism,Proteomics identification,Reference proteome,	1873	3234	1179	550	846	133	341.5	1783	2.38435	0.00660144
TCEA3	transcription elongation factor A3	Alternative splicing,Complete proteome,DNA-binding,Elongation factor,Metal-binding,Nucleus,Phosphoprotein,Protein biosynthesis,Proteomics identification,Reference proteome,Transcription,Transcription regulation,Zinc,Zinc-finger,	158	340	415	1653	161	583	1118	268.5	-2.05793	0.0182018
TCHHL1	trichohyalin like 1	Complete proteome,Polymorphism,Reference proteome,	0	0	1	84	7	81	82.5	2	-5.36632	0.00102495
TCN1	transcobalamin 1	3D-structure,Cobalt,Cobalt transport,Complete proteome,Disulfide bond,Glycoprotein,Ion transport,Polymorphism,Reference proteome,Secreted,Signal,Transport,	1	4	0	131	1	0	65.5	1.5	-5.44846	0.0228059
TDRD5	tudor domain containing 5	3D-structure,Alternative splicing,Complete proteome,Cytoplasm,Developmental protein,Differentiation,Phosphoprotein,Polymorphism,Proteomics identification,Reference proteome,Repeat,Spermatogenesis,	620	503	210	34	24	17	25.5	339.25	3.73378	0.0135098
TEAD2	TEA domain transcription factor 2	3D-structure,Activator,Alternative splicing,Complete proteome,DNA-binding,Nucleus,Proteomics identification,Reference proteome,Transcription,Transcription regulation,	431	171	221	1651	481	739	1195	326	-1.87407	0.00824393
TEKT2	tektin 2	Cell projection,Cilium,Cilium biogenesis/degradation,Coiled coil,Complete proteome,Cytoplasm,Cytoskeleton,Direct protein sequencing,Flagellum,Microtubule,Phosphoprotein,Polymorphism,Proteomics identification,Reference proteome,	55	59	35	736	40	32	384	47.25	-3.02272	0.007024
TENM2	teneurin transmembrane protein 2	Alternative splicing,Cell adhesion,Cell junction,Cell membrane,Cell projection,Cleavage on pair of basic residues,Complete proteome,Disulfide bond,EGF-like domain,Endoplasmic reticulum,Glycoprotein,Golgi apparatus,Membrane,Nucleus,Phosphoprotein,Polymorphism,Postsynaptic cell membrane,Proteomics identification,Reference proteome,Repeat,Repressor,Signal-anchor,Synapse,Synaptosome,Transcription,Tra…	60	51	32	267	92	295	281	58.75	-2.25791	0.000230614
TENM3	teneurin transmembrane protein 3	Cell adhesion,Cell projection,Complete proteome,Differentiation,Disulfide bond,EGF-like domain,Glycoprotein,Membrane,Microphthalmia,Polymorphism,Proteomics identification,Reference proteome,Repeat,Transmembrane,Transmembrane helix,	2369	1985	1000	317	678	144	230.5	1508	2.7098	3.74552e-05
TEX14	testis expressed 14, intercellular bridge forming factor	3D-structure,Alternative splicing,ANK repeat,ATP-binding,Cell cycle,Cell division,Centromere,Chromosome,Complete proteome,Cytoplasm,Kinetochore,Mitosis,Nucleotide-binding,Phosphoprotein,Polymorphism,Proteomics identification,Reference proteome,Repeat,	30	32	14	198	14	18	108	22.5	-2.26303	0.0276216
TEX15	testis expressed 15	Complete proteome,Cytoplasm,Differentiation,DNA damage,DNA repair,Meiosis,Nucleus,Polymorphism,Reference proteome,Spermatogenesis,	452	931	325	1	231	1	1	484.75	8.9211	2.46241e-20
TF	transferrin	3D-structure,Complete proteome,Direct protein sequencing,Disease mutation,Disulfide bond,Glycoprotein,Ion transport,Iron,Iron transport,Metal-binding,Methylation,Phosphoprotein,Polymorphism,Proteomics identification,Reference proteome,Repeat,Secreted,Signal,Transport,	21	15	13	237	50	152	194.5	24.75	-2.97427	0.000367045
TFAP2A	transcription factor AP-2 alpha	Activator,Alternative splicing,Complete proteome,Direct protein sequencing,Disease mutation,DNA-binding,Isopeptide bond,Nucleus,Phosphoprotein,Proteomics identification,Reference proteome,Transcription,Transcription regulation,Ubl conjugation,	4910	13545	5343	1843	3259	1194	1518.5	6764.25	2.15528	0.0219206
TFAP2B	transcription factor AP-2 beta	Activator,Alternative splicing,Complete proteome,Disease mutation,DNA-binding,Isopeptide bond,Nucleus,Phosphoprotein,Proteomics identification,Reference proteome,Transcription,Transcription regulation,Ubl conjugation,	11005	19907	6558	1057	3104	430	743.5	10143.5	3.77008	3.00463e-06
TFAP2C	transcription factor AP-2 gamma	Activator,Alternative splicing,Complete proteome,Direct protein sequencing,DNA-binding,Isopeptide bond,Nucleus,Phosphoprotein,Proteomics identification,Reference proteome,Transcription,Transcription regulation,Ubl conjugation,	217	56	160	461	235	1048	754.5	167	-2.17567	0.0161727
TFF3	trefoil factor 3	3D-structure,Complete proteome,Cytoplasm,Direct protein sequencing,Disulfide bond,Extracellular matrix,Proteomics identification,Reference proteome,Secreted,Signal,	63	12	3	593	36	76	334.5	28.5	-3.55297	0.00433121
TGFA	transforming growth factor alpha	3D-structure,Alternative splicing,Cell membrane,Complete proteome,Disulfide bond,EGF-like domain,Glycoprotein,Growth factor,Lipoprotein,Membrane,Mitogen,Palmitate,Polymorphism,Reference proteome,Secreted,Signal,Transmembrane,Transmembrane helix,	60	95	78	265	132	484	374.5	91.25	-2.03707	0.00420887
TGM3	transglutaminase 3	3D-structure,Acetylation,Acyltransferase,Calcium,Complete proteome,Direct protein sequencing,Keratinization,Metal-binding,Phosphoprotein,Polymorphism,Reference proteome,Signal,Transferase,Zymogen,	49	110	137	634	370	1077	855.5	166.5	-2.36125	0.0354478
TGM7	transglutaminase 7	Acyltransferase,Calcium,Complete proteome,Metal-binding,Reference proteome,Transferase,	66	242	19	11	43	1	6	92.5	3.94642	0.0155225
THEM6	thioesterase superfamily member 6	Complete proteome,Phosphoprotein,Polymorphism,Proteomics identification,Reference proteome,Secreted,Signal,	1239	1964	905	500	728	306	403	1209	1.58496	0.0237233
THRB	thyroid hormone receptor beta	3D-structure,Alternative splicing,Complete proteome,Deafness,Disease mutation,DNA-binding,Metal-binding,Nucleus,Polymorphism,Proteomics identification,Receptor,Reference proteome,Transcription,Transcription regulation,Zinc,Zinc-finger,	140	47	44	422	91	332	377	80.5	-2.2275	0.000134041
THRSP	thyroid hormone responsive	Complete proteome,Cytoplasm,Lipid biosynthesis,Lipid metabolism,Nucleus,Reference proteome,Transcription,Transcription regulation,	11	18	5	76	25	916	496	14.75	-5.07155	1.59361e-06
TLX1	T-cell leukemia homeobox 1	Acetylation,Alternative splicing,Chromosomal rearrangement,Complete proteome,Developmental protein,DNA-binding,Homeobox,Nucleus,Proto-oncogene,Reference proteome,	1	4	0	33	0	58	45.5	1.25	-5.18587	2.25515e-05
TLX3	T-cell leukemia homeobox 3	Complete proteome,Developmental protein,DNA-binding,Homeobox,Nucleus,Reference proteome,	2433	2858	1329	64	1181	80	72	1950.25	4.75952	6.0303e-20
TM6SF2	transmembrane 6 superfamily member 2	Alternative splicing,Complete proteome,Endoplasmic reticulum,Lipid metabolism,Membrane,Polymorphism,Reference proteome,Repeat,Transmembrane,Transmembrane helix,	20	7	8	81	11	15	48	11.5	-2.0614	0.0482506
TMC4	transmembrane channel like 4	Alternative splicing,Complete proteome,Glycoprotein,Ion channel,Ion transport,Membrane,Polymorphism,Proteomics identification,Reference proteome,Transmembrane,Transmembrane helix,Transport,	178	170	98	1672	118	152	912	141	-2.69334	0.00175198
TMEM169	transmembrane protein 169	Complete proteome,Membrane,Proteomics identification,Reference proteome,Transmembrane,Transmembrane helix,	450	342	181	105	227	38	71.5	300	2.06895	0.000922119
TMEM170B	transmembrane protein 170B	Complete proteome,Glycoprotein,Membrane,Reference proteome,Transmembrane,Transmembrane helix,	740	1039	445	220	495	159	189.5	679.75	1.84281	0.000369799
TMEM178B	transmembrane protein 178B	Complete proteome,Glycoprotein,Membrane,Proteomics identification,Reference proteome,Signal,Transmembrane,Transmembrane helix,	1910	1957	1147	374	675	58	216	1422.25	2.71907	0.00271084
TMEM5	transmembrane protein 5	Complete proteome,Congenital muscular dystrophy,Disease mutation,Dystroglycanopathy,Golgi apparatus,Lissencephaly,Membrane,Proteomics identification,Reference proteome,Signal-anchor,Transmembrane,Transmembrane helix,	3102	2423	435	412	1754	277	344.5	1928.5	2.4849	0.0146733
TMEM52	transmembrane protein 52	Alternative splicing,Complete proteome,Membrane,Polymorphism,Reference proteome,Signal,Transmembrane,Transmembrane helix,	63	64	42	635	63	24	329.5	58	-2.50615	0.045465
TMEM54	transmembrane protein 54	Alternative splicing,Complete proteome,Membrane,Polymorphism,Reference proteome,Transmembrane,Transmembrane helix,	230	152	218	1405	270	552	978.5	217.5	-2.16956	0.000437133
TMEM61	transmembrane protein 61	Complete proteome,Membrane,Polymorphism,Reference proteome,Transmembrane,Transmembrane helix,	17	10	6	307	13	22	164.5	11.5	-3.83838	0.000279823
TMEM63C	transmembrane protein 63C	Calcium,Complete proteome,Ion channel,Ion transport,Membrane,Phosphoprotein,Polymorphism,Proteomics identification,Reference proteome,Transmembrane,Transmembrane helix,Transport,	1147	2293	768	349	2334	188	268.5	1635.5	2.60674	0.00131781
TMEM74	transmembrane protein 74	Autophagy,Complete proteome,Cytoplasmic vesicle,Lysosome,Membrane,Reference proteome,Transmembrane,Transmembrane helix,	664	1170	591	360	639	83	221.5	766	1.79004	0.0344788
TMPRSS11D	transmembrane protease, serine 11D	Cell membrane,Complete proteome,Direct protein sequencing,Disulfide bond,Glycoprotein,Hydrolase,Membrane,Protease,Reference proteome,Secreted,Serine protease,Signal-anchor,Transmembrane,Transmembrane helix,Zymogen,	0	3	1	332	3	0	166	1.75	-6.56768	0.00679968
TMPRSS13	transmembrane protease, serine 13	Alternative splicing,Complete proteome,Disulfide bond,Glycoprotein,Hydrolase,Membrane,Polymorphism,Protease,Proteomics identification,Reference proteome,Repeat,Serine protease,Signal-anchor,Transmembrane,Transmembrane helix,	68	80	81	176	225	816	496	113.5	-2.12765	0.0423911
TMPRSS3	transmembrane protease, serine 3	Alternative splicing,Autocatalytic cleavage,Complete proteome,Deafness,Disease mutation,Disulfide bond,Endoplasmic reticulum,Glycoprotein,Hydrolase,Membrane,Non-syndromic deafness,Polymorphism,Protease,Proteomics identification,Reference proteome,Serine protease,Signal-anchor,Transmembrane,Transmembrane helix,Zymogen,	44	45	30	1145	52	47	596	42.75	-3.80132	0.000619803
TMPRSS7	transmembrane protease, serine 7	Alternative splicing,Cell membrane,Complete proteome,Disulfide bond,Glycoprotein,Hydrolase,Membrane,Protease,Reference proteome,Repeat,Serine protease,Signal-anchor,Transmembrane,Transmembrane helix,Zymogen,	6	2	1	43	2	5	24	2.75	-3.12553	0.0361426
TMTC4	transmembrane and tetratricopeptide repeat containing 4	Alternative splicing,Complete proteome,Membrane,Polymorphism,Proteomics identification,Reference proteome,Repeat,TPR repeat,Transmembrane,Transmembrane helix,	1256	1560	721	489	895	245	367	1108	1.59411	0.000445407
TNFRSF13C	TNF receptor superfamily member 13C	3D-structure,Adaptive immunity,Alternative splicing,Complete proteome,Disease mutation,Disulfide bond,Immunity,Membrane,Polymorphism,Receptor,Reference proteome,Signal-anchor,Transmembrane,Transmembrane helix,	316	365	158	50	51	23	36.5	222.5	2.60784	0.0242093
TNNT1	troponin T1, slow skeletal type	Acetylation,Alternative splicing,Coiled coil,Complete proteome,Muscle protein,Nemaline myopathy,Phosphoprotein,Proteomics identification,Reference proteome,	356	514	564	6066	111	341	3203.5	386.25	-3.05204	0.017705
TOB2P1	transducer of ERBB2, 2 pseudogene 1	NA	6	2	2	43	5	9	26	3.75	-2.79355	0.0282133
TOX3	TOX high mobility group box family member 3	Activator,Alternative splicing,Apoptosis,Complete proteome,DNA-binding,Nucleus,Polymorphism,Proteomics identification,Reference proteome,Transcription,Transcription regulation,	290	457	178	5	170	20	12.5	273.75	4.45286	4.66318e-06
TPRXL	tetrapeptide repeat homeobox like	Complete proteome,DNA-binding,Homeobox,Nucleus,Proteomics identification,Reference proteome,	21	22	7	52	18	58	55	17	-1.6939	0.00482473
TPTEP1	transmembrane phosphatase with tensin homology pseudogene 1	NA	190	572	455	54	310	36	45	381.75	3.08463	0.000391496
TRABD2B	TraB domain containing 2B	Cell membrane,Complete proteome,Glycoprotein,Hydrolase,Membrane,Metal-binding,Metalloprotease,Protease,Reference proteome,Signal,Transmembrane,Transmembrane helix,Wnt signaling pathway,	17	18	18	54	21	109	81.5	18.5	-2.13927	0.0036195
TRHDE-AS1	TRHDE antisense RNA 1	NA	10	6	2	18	4	50	34	5.5	-2.62803	0.00694893
TRIM17	tripartite motif containing 17	Alternative splicing,Coiled coil,Complete proteome,Ligase,Metal-binding,Proteomics identification,Reference proteome,Ubl conjugation,Ubl conjugation pathway,Zinc,Zinc-finger,	32	18	27	164	20	30	97	24.25	-2	0.0326153
TRIM9	tripartite motif containing 9	3D-structure,Alternative splicing,Cell junction,Cell projection,Coiled coil,Complete proteome,Cytoplasm,Cytoplasmic vesicle,Cytoskeleton,Ligase,Metal-binding,Phosphoprotein,Polymorphism,Reference proteome,Repeat,Synapse,Ubl conjugation,Ubl conjugation pathway,Zinc,Zinc-finger,	505	391	238	113	139	58	85.5	318.25	1.89616	0.0291923
TRPA1	transient receptor potential cation channel subfamily A member 1	3D-structure,ANK repeat,Cell membrane,Coiled coil,Complete proteome,Disease mutation,Disulfide bond,Glycoprotein,Ion channel,Ion transport,Membrane,Polymorphism,Proteomics identification,Reference proteome,Repeat,Sensory transduction,Transmembrane,Transmembrane helix,Transport,	492	430	257	176	253	48	112	358	1.67646	0.0285449
TRPM2	transient receptor potential cation channel subfamily M member 2	Alternative splicing,Calcium,Calcium channel,Calcium transport,Complete proteome,Hydrolase,Ion channel,Ion transport,Membrane,NAD,Polymorphism,Proteomics identification,Receptor,Reference proteome,Sodium,Sodium channel,Sodium transport,Transmembrane,Transmembrane helix,Transport,	3656	7640	2788	902	1163	329	615.5	3811.75	2.63062	0.00786418
TRPV3	transient receptor potential cation channel subfamily V member 3	Alternative splicing,ANK repeat,Calcium,Calcium channel,Calcium transport,Complete proteome,Disease mutation,Ion channel,Ion transport,Membrane,Palmoplantar keratoderma,Polymorphism,Proteomics identification,Receptor,Reference proteome,Repeat,Transmembrane,Transmembrane helix,Transport,	80	43	59	157	80	349	253	65.5	-1.94957	0.00679968
TSSK2	testis specific serine kinase 2	ATP-binding,Complete proteome,Cytoplasm,Cytoskeleton,Developmental protein,Differentiation,Kinase,Magnesium,Metal-binding,Nucleotide-binding,Phosphoprotein,Polymorphism,Reference proteome,Serine/threonine-protein kinase,Spermatogenesis,Transferase,	160	291	101	45	95	25	35	161.75	2.20834	0.00589939
TTBK1	tau tubulin kinase 1	3D-structure,Alternative splicing,ATP-binding,Coiled coil,Complete proteome,Cytoplasm,Kinase,Nucleotide-binding,Phosphoprotein,Polymorphism,Proteomics identification,Reference proteome,Serine/threonine-protein kinase,Transferase,	2	4	3	35	9	38	36.5	4.5	-3.0199	0.0044722
TUBB3	tubulin beta 3 class III	3D-structure,Alternative splicing,Coiled coil,Complete proteome,Cytoplasm,Cytoskeleton,Direct protein sequencing,Disease mutation,GTP-binding,Isopeptide bond,Microtubule,Nucleotide-binding,Phosphoprotein,Proteomics identification,Reference proteome,	3386	3811	2632	934	1165	384	659	2748.5	2.06029	0.010312
TUBBP5	tubulin beta pseudogene 5	NA	397	401	242	72	60	9	40.5	275	2.76344	0.0354561
UBXN10	UBX domain protein 10	Complete proteome,Phosphoprotein,Reference proteome,	12	4	9	139	11	46	92.5	9	-3.36146	4.24787e-05
UGT1A7	UDP glucuronosyltransferase family 1 member A7	Alternative splicing,Complete proteome,Endoplasmic reticulum,Glycoprotein,Glycosyltransferase,Membrane,Microsome,Polymorphism,Proteomics identification,Reference proteome,Signal,Transferase,Transmembrane,Transmembrane helix,	1	0	0	1	0	26	13.5	0.25	-5.75489	0.0349467
UGT2A1	UDP glucuronosyltransferase family 2 member A1 complex locus	Alternative splicing,Complete proteome,Glycoprotein,Glycosyltransferase,Membrane,Olfaction,Polymorphism,Reference proteome,Sensory transduction,Signal,Transferase,Transmembrane,Transmembrane helix,	2	4	2	6	1	27	16.5	2.25	-2.87447	0.0358888
UNC13A	unc-13 homolog A	Cell junction,Cell membrane,Coiled coil,Complete proteome,Cytoplasm,Differentiation,Exocytosis,Membrane,Metal-binding,Phosphoprotein,Polymorphism,Proteomics identification,Reference proteome,Repeat,Synapse,Zinc,Zinc-finger,	3720	5141	2809	1055	2177	198	626.5	3461.75	2.46612	0.00196292
UNC79	unc-79 homolog	Alternative splicing,Complete proteome,Membrane,Phosphoprotein,Polymorphism,Proteomics identification,Reference proteome,Transmembrane,Transmembrane helix,	1067	1857	705	402	700	52	227	1082.25	2.25327	0.0292019
UPB1	beta-ureidopropionase 1	Allosteric enzyme,Complete proteome,Cytoplasm,Disease mutation,Hydrolase,Metal-binding,Phosphoprotein,Polymorphism,Proteomics identification,Reference proteome,Zinc,	3	12	5	15	6	42	28.5	6.5	-2.13245	0.0448898
USH1C	USH1 protein network component harmonin	3D-structure,Alternative splicing,Cell projection,Coiled coil,Complete proteome,Cytoplasm,Cytoskeleton,Deafness,Differentiation,Hearing,Non-syndromic deafness,Phosphoprotein,Polymorphism,Proteomics identification,Reference proteome,Repeat,Retinitis pigmentosa,Usher syndrome,	3623	13865	3661	490	349	12	251	5374.5	4.42037	0.0308055
USP32P2	ubiquitin specific peptidase 32 pseudogene 2	NA	133	1225	851	18	526	88	53	683.75	3.6894	0.0325461
UTP14C	UTP14, small subunit processome component homolog C	Coiled coil,Complete proteome,Developmental protein,Differentiation,Isopeptide bond,Meiosis,Nucleus,Phosphoprotein,Polymorphism,Reference proteome,Ribonucleoprotein,Ribosome biogenesis,Spermatogenesis,Ubl conjugation,Viral nucleoprotein,Virion,	1231	1646	628	309	502	273	291	1001.75	1.78343	0.0416142
VASN	vasorin	Complete proteome,Disulfide bond,EGF-like domain,Glycoprotein,Leucine-rich repeat,Membrane,Polymorphism,Reference proteome,Repeat,Secreted,Signal,Transmembrane,Transmembrane helix,	506	169	184	1175	324	610	892.5	295.75	-1.59347	0.007024
VGF	VGF nerve growth factor inducible	Amidation,Antibiotic,Antimicrobial,Cleavage on pair of basic residues,Coiled coil,Complete proteome,Cytoplasmic vesicle,Direct protein sequencing,Growth factor,Phosphoprotein,Proteomics identification,Pyrrolidone carboxylic acid,Reference proteome,Secreted,Signal,	182	166	69	43	116	9	26	133.25	2.35755	0.00489744
VIP	vasoactive intestinal peptide	3D-structure,Alternative splicing,Amidation,Cleavage on pair of basic residues,Complete proteome,Direct protein sequencing,Hormone,Phosphoprotein,Proteomics identification,Reference proteome,Secreted,Signal,	1340	1873	168	17	10	11	14	847.75	5.92014	0.00732212
VIPR1	vasoactive intestinal peptide receptor 1	3D-structure,Alternative splicing,Cell membrane,Complete proteome,Disulfide bond,G-protein coupled receptor,Glycoprotein,Membrane,Polymorphism,Proteomics identification,Receptor,Reference proteome,Signal,Transducer,Transmembrane,Transmembrane helix,	72	113	120	558	242	344	451	136.75	-1.72159	0.0450158
VSIG8	V-set and immunoglobulin domain containing 8	Alternative splicing,Complete proteome,Disulfide bond,Immunoglobulin domain,Membrane,Reference proteome,Repeat,Signal,Transmembrane,Transmembrane helix,	36	51	33	357	93	200	278.5	53.25	-2.38682	0.000808625
VSNL1	visinin like 1	Calcium,Complete proteome,Lipoprotein,Metal-binding,Myristate,Polymorphism,Proteomics identification,Reference proteome,Repeat,	45	25	36	138	48	166	152	38.5	-1.98114	0.00218697
VSTM2B	V-set and transmembrane domain containing 2B	Complete proteome,Disulfide bond,Immunoglobulin domain,Membrane,Reference proteome,Signal,Transmembrane,Transmembrane helix,	97	4	18	0	29	0	0	37	INF	0.00654061
VWDE	von Willebrand factor D and EGF domains	Alternative splicing,Complete proteome,Disulfide bond,EGF-like domain,Glycoprotein,Polymorphism,Proteomics identification,Reference proteome,Repeat,Secreted,Signal,	1345	1233	406	168	269	5	86.5	813.25	3.23293	0.036797
WASF1	WAS protein family member 1	3D-structure,Actin-binding,Cell junction,Complete proteome,Cytoplasm,Cytoskeleton,Phosphoprotein,Proteomics identification,Reference proteome,Synapse,	2253	4378	1934	1339	2106	387	863	2667.75	1.62819	0.0471623
WASF3	WAS protein family member 3	Actin-binding,Alternative splicing,Coiled coil,Complete proteome,Cytoplasm,Cytoskeleton,Phosphoprotein,Polymorphism,Reference proteome,	904	806	508	112	380	178	145	649.5	2.16328	0.0204207
WDHD1	WD repeat and HMG-box DNA binding protein 1	3D-structure,Acetylation,Alternative splicing,Complete proteome,DNA-binding,Isopeptide bond,Nucleus,Phosphoprotein,Polymorphism,Proteomics identification,Reference proteome,Repeat,Ubl conjugation,WD repeat,	1269	2113	964	514	646	187	350.5	1248	1.83213	0.0242093
WDR17	WD repeat domain 17	Alternative splicing,Complete proteome,Membrane,Polymorphism,Proteomics identification,Reference proteome,Repeat,Transmembrane,Transmembrane helix,WD repeat,	333	297	184	93	201	49	71	253.75	1.83752	0.000157356
WDR49	WD repeat domain 49	Alternative splicing,Complete proteome,Polymorphism,Reference proteome,Repeat,WD repeat,	7	1	2	85	3	15	50	3.25	-3.94342	0.000889313
WDR66	WD repeat domain 66	Alternative splicing,Complete proteome,Polymorphism,Reference proteome,Repeat,WD repeat,	77	49	32	313	40	120	216.5	49.5	-2.12887	2.28334e-06
WFDC12	WAP four-disulfide core domain 12	Antibiotic,Antimicrobial,Complete proteome,Disulfide bond,Protease inhibitor,Reference proteome,Secreted,Serine protease inhibitor,Signal,	13	129	25	94	62	670	382	57.25	-2.73823	0.0137116
WHSC1	Wolf-Hirschhorn syndrome candidate 1	Alternative splicing,Chromatin regulator,Chromosomal rearrangement,Chromosome,Complete proteome,Cytoplasm,DNA-binding,Metal-binding,Methyltransferase,Nucleus,Phosphoprotein,Proteomics identification,Proto-oncogene,Reference proteome,Repeat,S-adenosyl-L-methionine,Transcription,Transcription regulation,Transferase,Zinc,Zinc-finger,	6456	8798	4440	2090	3681	1419	1754.5	5843.75	1.73583	0.00165405
WNK2	WNK lysine deficient protein kinase 2	Alternative splicing,ATP-binding,Cell membrane,Coiled coil,Complete proteome,Cytoplasm,Kinase,Membrane,Nucleotide-binding,Phosphoprotein,Polymorphism,Proteomics identification,Reference proteome,Serine/threonine-protein kinase,Transferase,	2161	2890	1708	433	1135	331	382	1973.5	2.36911	2.66527e-05
WNT10A	Wnt family member 10A	Complete proteome,Developmental protein,Disease mutation,Disulfide bond,Ectodermal dysplasia,Extracellular matrix,Glycoprotein,Hypotrichosis,Lipoprotein,Palmoplantar keratoderma,Polymorphism,Proteomics identification,Reference proteome,Secreted,Signal,Wnt signaling pathway,	1613	5138	2335	183	2451	221	202	2884.25	3.83577	3.37515e-07
WNT11	Wnt family member 11	Complete proteome,Developmental protein,Disulfide bond,Extracellular matrix,Glycoprotein,Lipoprotein,Proteomics identification,Reference proteome,Secreted,Signal,Wnt signaling pathway,	47	13	16	57	31	121	89	26.75	-1.73427	0.0368417
WNT3A	Wnt family member 3A	Alternative splicing,Complete proteome,Developmental protein,Disulfide bond,Extracellular matrix,Glycoprotein,Lipoprotein,Reference proteome,Secreted,Signal,Wnt signaling pathway,	1	1	5	54	8	24	39	3.75	-3.37851	0.0238006
WNT5B	Wnt family member 5B	Complete proteome,Developmental protein,Disulfide bond,Extracellular matrix,Glycoprotein,Lipoprotein,Proteomics identification,Reference proteome,Secreted,Signal,Wnt signaling pathway,	45	11	15	361	59	135	248	32.5	-2.93183	0.00225951
WNT6	Wnt family member 6	Complete proteome,Developmental protein,Disulfide bond,Extracellular matrix,Glycoprotein,Lipoprotein,Reference proteome,Secreted,Signal,Wnt signaling pathway,	273	957	224	67	132	20	43.5	396.5	3.18823	0.00504925
WNT8B	Wnt family member 8B	Complete proteome,Developmental protein,Disulfide bond,Extracellular matrix,Glycoprotein,Lipoprotein,Polymorphism,Reference proteome,Secreted,Signal,Wnt signaling pathway,	40	60	13	9	36	4	6.5	37.25	2.51873	0.0471218
WTAPP1	Wilms tumor 1 associated protein pseudogene 1	NA	29	3	7	356	15	17	186.5	13.5	-3.78814	0.00689489
XKR7	XK related 7	Complete proteome,Membrane,Reference proteome,Transmembrane,Transmembrane helix,	170	232	152	11	52	10	10.5	151.5	3.85086	3.12574e-05
ZBBX	zinc finger B-box domain containing	Alternative splicing,Coiled coil,Complete proteome,Metal-binding,Polymorphism,Proteomics identification,Reference proteome,Zinc,Zinc-finger,	4	1	2	182	6	2	92	3.25	-4.82312	0.00674994
ZC3H12A	zinc finger CCCH-type containing 12A	3D-structure,Angiogenesis,Antiviral defense,Apoptosis,Complete proteome,Cytoplasm,Developmental protein,Differentiation,DNA-binding,Endonuclease,Endoplasmic reticulum,Hydrolase,Immunity,Inflammatory response,Magnesium,Membrane,Metal-binding,Multifunctional enzyme,Neurogenesis,Nuclease,Nucleus,Phosphoprotein,Polymorphism,Protease,Proteomics identification,Reference proteome,Repressor,RNA-binding,S…	308	214	134	907	251	853	880	226.75	-1.9564	4.03373e-07
ZDBF2	zinc finger DBF-type containing 2	Coiled coil,Complete proteome,Metal-binding,Phosphoprotein,Polymorphism,Proteomics identification,Reference proteome,Zinc,Zinc-finger,	1074	1907	624	226	307	118	172	978	2.50743	0.0107647
ZFHX2	zinc finger homeobox 2	Activator,Alternative splicing,Coiled coil,Complete proteome,DNA-binding,Homeobox,Metal-binding,Nucleus,Reference proteome,Repeat,Repressor,Transcription,Transcription regulation,Zinc,Zinc-finger,	373	638	289	155	327	54	104.5	406.75	1.96064	0.00324165
ZFP1	ZFP1 zinc finger protein	Alternative splicing,Complete proteome,DNA-binding,Isopeptide bond,Metal-binding,Nucleus,Proteomics identification,Reference proteome,Repeat,Transcription,Transcription regulation,Ubl conjugation,Zinc,Zinc-finger,	699	931	413	185	275	157	171	579.5	1.76081	0.0476943
ZFP30	ZFP30 zinc finger protein	Complete proteome,DNA-binding,Metal-binding,Nucleus,Reference proteome,Repeat,Transcription,Transcription regulation,Zinc,Zinc-finger,	722	628	256	176	378	135	155.5	496	1.67343	0.0119352
ZFP82	ZFP82 zinc finger protein	Complete proteome,DNA-binding,Metal-binding,Nucleus,Reference proteome,Repeat,Transcription,Transcription regulation,Zinc,Zinc-finger,	319	284	183	40	165	47	43.5	237.75	2.45036	0.000156906
ZG16B	zymogen granule protein 16B	3D-structure,Complete proteome,Glycoprotein,Lectin,Polymorphism,Proteomics identification,Reference proteome,Secreted,Signal,	22	16	33	323	58	177	250	32.25	-2.95456	0.000879283
ZMAT1	zinc finger matrin-type 1	Alternative splicing,Complete proteome,DNA-binding,Metal-binding,Nucleus,Polymorphism,Reference proteome,Repeat,Zinc,Zinc-finger,	1291	3203	599	368	778	248	308	1467.75	2.2526	0.0312366
ZMYM2	zinc finger MYM-type containing 2	Alternative splicing,Chromosomal rearrangement,Complete proteome,Isopeptide bond,Metal-binding,Nucleus,Phosphoprotein,Proteomics identification,Reference proteome,Repeat,Transcription,Transcription regulation,Ubl conjugation,Zinc,Zinc-finger,	5330	7226	2625	1267	2646	1383	1325	4456.75	1.75	0.0468981
ZNF135	zinc finger protein 135	Alternative splicing,Complete proteome,DNA-binding,Metal-binding,Nucleus,Polymorphism,Proteomics identification,Reference proteome,Repeat,Transcription,Transcription regulation,Zinc,Zinc-finger,	832	1355	747	292	427	112	202	840.25	2.05646	0.00766058
ZNF157	zinc finger protein 157	Complete proteome,DNA-binding,Metal-binding,Nucleus,Reference proteome,Repeat,Transcription,Transcription regulation,Zinc,Zinc-finger,	52	45	31	8	29	6	7	39.25	2.48727	0.0113716
ZNF185	zinc finger protein 185	Alternative splicing,Cell junction,Complete proteome,Cytoplasm,Cytoskeleton,LIM domain,Metal-binding,Phosphoprotein,Proteomics identification,Reference proteome,Zinc,	301	421	434	1678	669	1415	1546.5	456.25	-1.76111	0.00694516
ZNF189	zinc finger protein 189	Alternative splicing,Complete proteome,DNA-binding,Isopeptide bond,Metal-binding,Nucleus,Polymorphism,Proteomics identification,Reference proteome,Repeat,Transcription,Transcription regulation,Ubl conjugation,Zinc,Zinc-finger,	1771	2021	913	435	751	270	352.5	1364	1.95215	0.0010157
ZNF215	zinc finger protein 215	Alternative splicing,Complete proteome,DNA-binding,Metal-binding,Nucleus,Polymorphism,Reference proteome,Repeat,Transcription,Transcription regulation,Zinc,Zinc-finger,	1082	1519	587	148	166	34	91	838.5	3.20387	0.00482473
ZNF239	zinc finger protein 239	Complete proteome,DNA-binding,Metal-binding,Nucleus,Phosphoprotein,Polymorphism,Reference proteome,Repeat,Transcription,Transcription regulation,Zinc,Zinc-finger,	244	486	70	55	215	29	42	253.75	2.59495	0.0108385
ZNF253	zinc finger protein 253	Alternative splicing,Complete proteome,DNA-binding,Metal-binding,Nucleus,Reference proteome,Repeat,Repressor,Transcription,Transcription regulation,Zinc,Zinc-finger,	634	680	367	144	241	87	115.5	480.5	2.05664	0.00202097
ZNF280B	zinc finger protein 280B	Acetylation,Complete proteome,DNA-binding,Metal-binding,Nucleus,Phosphoprotein,Polymorphism,Proteomics identification,Reference proteome,Repeat,Transcription,Transcription regulation,Zinc,Zinc-finger,	165	167	122	67	159	18	42.5	153.25	1.85035	0.0197476
ZNF285	zinc finger protein 285	Alternative splicing,Complete proteome,DNA-binding,Metal-binding,Nucleus,Polymorphism,Reference proteome,Repeat,Transcription,Transcription regulation,Zinc,Zinc-finger,	207	108	126	38	112	26	32	138.25	2.11114	0.00863764
ZNF286A	zinc finger protein 286A	Alternative splicing,Complete proteome,DNA-binding,Membrane,Metal-binding,Nucleus,Phosphoprotein,Polymorphism,Proteomics identification,Reference proteome,Repeat,Transcription,Transcription regulation,Transmembrane,Transmembrane helix,Zinc,Zinc-finger,	910	839	577	215	555	140	177.5	720.25	2.02068	4.4296e-07
ZNF300	zinc finger protein 300	Alternative splicing,Complete proteome,DNA-binding,Metal-binding,Nucleus,Polymorphism,Reference proteome,Repeat,Repressor,Transcription,Transcription regulation,Zinc,Zinc-finger,	1143	959	654	316	565	125	220.5	830.25	1.91277	0.000576484
ZNF320	zinc finger protein 320	Chromosomal rearrangement,Complete proteome,DNA-binding,Metal-binding,Nucleus,Proto-oncogene,Reference proteome,Repeat,Transcription,Transcription regulation,Zinc,Zinc-finger,	1748	1799	1040	606	973	297	451.5	1390	1.62229	0.000554263
ZNF367	zinc finger protein 367	Activator,Alternative splicing,Coiled coil,Complete proteome,DNA-binding,Metal-binding,Nucleus,Phosphoprotein,Reference proteome,Repeat,Transcription,Transcription regulation,Zinc,Zinc-finger,	1175	1881	1004	444	496	208	326	1139	1.80482	0.0425187
ZNF397	zinc finger protein 397	Alternative splicing,Complete proteome,Cytoplasm,DNA-binding,Isopeptide bond,Metal-binding,Nucleus,Phosphoprotein,Proteomics identification,Reference proteome,Repeat,Repressor,Transcription,Transcription regulation,Ubl conjugation,Zinc,Zinc-finger,	885	1486	503	144	341	182	163	803.75	2.30187	0.028277
ZNF418	zinc finger protein 418	Complete proteome,DNA-binding,Metal-binding,Nucleus,Reference proteome,Repeat,Repressor,Transcription,Transcription regulation,Zinc,Zinc-finger,	508	472	360	159	203	66	112.5	385.75	1.77774	0.0216702
ZNF420	zinc finger protein 420	Alternative splicing,Complete proteome,DNA-binding,Metal-binding,Nucleus,Proteomics identification,Reference proteome,Repeat,Transcription,Transcription regulation,Zinc,Zinc-finger,	547	536	312	108	209	121	114.5	401	1.80825	0.0467276
ZNF491	zinc finger protein 491	Complete proteome,DNA-binding,Metal-binding,Nucleus,Reference proteome,Repeat,Transcription,Transcription regulation,Zinc,Zinc-finger,	356	358	164	86	177	49	67.5	263.75	1.96621	0.000345592
ZNF493	zinc finger protein 493	Alternative splicing,Complete proteome,DNA-binding,Metal-binding,Nucleus,Polymorphism,Reference proteome,Repeat,Transcription,Transcription regulation,Zinc,Zinc-finger,	926	1063	433	261	500	222	241.5	730.5	1.59686	0.0161727
ZNF551	zinc finger protein 551	Alternative splicing,Complete proteome,DNA-binding,Metal-binding,Nucleus,Phosphoprotein,Polymorphism,Proteomics identification,Reference proteome,Repeat,Transcription,Transcription regulation,Zinc,Zinc-finger,	469	479	275	142	180	90	116	350.75	1.59632	0.0425721
ZNF596	zinc finger protein 596	Alternative splicing,Complete proteome,DNA-binding,Metal-binding,Nucleus,Polymorphism,Reference proteome,Repeat,Transcription,Transcription regulation,Zinc,Zinc-finger,	568	328	197	114	201	68	91	323.5	1.82983	0.0210426
ZNF610	zinc finger protein 610	Alternative splicing,Complete proteome,DNA-binding,Metal-binding,Nucleus,Polymorphism,Reference proteome,Repeat,Transcription,Transcription regulation,Zinc,Zinc-finger,	416	295	276	49	105	33	41	273	2.73521	0.0015521
ZNF616	zinc finger protein 616	Complete proteome,DNA-binding,Metal-binding,Nucleus,Polymorphism,Reference proteome,Repeat,Transcription,Transcription regulation,Zinc,Zinc-finger,	690	560	330	142	236	117	129.5	454	1.80974	0.0222079
ZNF667	zinc finger protein 667	Complete proteome,DNA-binding,Metal-binding,Nucleus,Polymorphism,Proteomics identification,Reference proteome,Repeat,Transcription,Transcription regulation,Zinc,Zinc-finger,	1419	1630	975	71	687	99	85	1177.75	3.79243	6.70136e-10
ZNF670	zinc finger protein 670	Complete proteome,DNA-binding,Metal-binding,Nucleus,Phosphoprotein,Reference proteome,Repeat,Transcription,Transcription regulation,Zinc,Zinc-finger,	412	287	234	109	169	73	91	275.5	1.59811	0.0369744
ZNF695	zinc finger protein 695	Alternative splicing,Complete proteome,Metal-binding,Nucleus,Polymorphism,Reference proteome,Repeat,Zinc,Zinc-finger,	102	71	62	10	28	11	10.5	65.75	2.6466	0.0188491
ZNF711	zinc finger protein 711	Alternative splicing,Complete proteome,DNA-binding,Mental retardation,Metal-binding,Nucleus,Polymorphism,Reference proteome,Repeat,Transcription,Transcription regulation,Zinc,Zinc-finger,	2596	2856	1457	811	1150	444	627.5	2014.75	1.68291	0.00482473
ZNF718	zinc finger protein 718	Alternative splicing,Complete proteome,DNA-binding,Metal-binding,Nucleus,Polymorphism,Proteomics identification,Reference proteome,Repeat,Transcription,Transcription regulation,Zinc,Zinc-finger,	330	295	130	62	110	52	57	216.25	1.92367	0.0281032
ZNF721	zinc finger protein 721	Alternative splicing,Complete proteome,DNA-binding,Metal-binding,Nucleus,Reference proteome,Repeat,Transcription,Transcription regulation,Zinc,Zinc-finger,	1796	2073	831	433	828	417	425	1382	1.70122	0.0295879
ZNF732	zinc finger protein 732	Complete proteome,DNA-binding,Metal-binding,Nucleus,Reference proteome,Repeat,Transcription,Transcription regulation,Zinc,Zinc-finger,	63	167	63	11	77	15	13	92.5	2.83094	0.0057913
ZNF778	zinc finger protein 778	Alternative splicing,Complete proteome,DNA-binding,Metal-binding,Nucleus,Polymorphism,Proteomics identification,Reference proteome,Repeat,Transcription,Transcription regulation,Zinc,Zinc-finger,	685	1384	435	72	139	78	75	660.75	3.13914	0.0102501
ZNF782	zinc finger protein 782	Complete proteome,DNA-binding,Metal-binding,Nucleus,Polymorphism,Reference proteome,Repeat,Transcription,Transcription regulation,Zinc,Zinc-finger,	290	461	193	111	160	61	86	276	1.68226	0.0308079
ZNF804A	zinc finger protein 804A	Complete proteome,Membrane,Metal-binding,Polymorphism,Proteomics identification,Reference proteome,Transmembrane,Transmembrane helix,Zinc,Zinc-finger,	351	855	209	69	127	20	44.5	385.5	3.11485	0.00329014
ZNF878	zinc finger protein 878	Complete proteome,Metal-binding,Nucleus,Reference proteome,Repeat,Transcription,Transcription regulation,Zinc,Zinc-finger,	60	57	25	9	20	7	8	40.5	2.33985	0.049767
ZNF883	zinc finger protein 883	Complete proteome,DNA-binding,Metal-binding,Nucleus,Reference proteome,Repeat,Transcription,Transcription regulation,Zinc,Zinc-finger,	238	168	81	23	170	33	28	164.25	2.55239	0.00422069
ZRANB3	zinc finger RANBP2-type containing 3	Alternative splicing,ATP-binding,Chromosome,Complete proteome,DNA damage,DNA repair,Endonuclease,Helicase,Hydrolase,Isopeptide bond,Metal-binding,Multifunctional enzyme,Nuclease,Nucleotide-binding,Nucleus,Phosphoprotein,Polymorphism,Proteomics identification,Reference proteome,Ubl conjugation,Zinc,Zinc-finger,	283	550	200	117	183	34	75.5	304	2.00952	0.0224764
ZSCAN1	zinc finger and SCAN domain containing 1	Alternative splicing,Complete proteome,DNA-binding,Metal-binding,Nucleus,Reference proteome,Repeat,Transcription,Transcription regulation,Zinc,Zinc-finger,	138	194	97	2	54	1	1.5	120.75	6.33092	3.3771e-10
